# Supplementary material for: Re-calibrating measurements of low-cost air quality monitors using PCR-GPR air quality forecasting models
Source: PLoS One. 2025 Feb 6;20(2):e0314417. doi: 10.1371/journal.pone.0314417 (PMC11801627; doi:10.1371/journal.pone.0314417)
Supplement: S1 File — (XLSX) [file pone.0314417.s001.xlsx]

## Sheet: Sheet1
PM2.5	PM10	CO	NO2	SO2	O3	Time
33	71	0.756	9	25	80	2018-11-14 10:00:00
32	69	0.736	9	22	86	2018-11-14 11:00:00
33	64	0.804	9	26	88	2018-11-14 12:00:00
35	63	0.75	8	26	88	2018-11-14 13:00:00
30	69	0.855	8	34	88	2018-11-14 14:00:00
33	76	0.763	8	37	89	2018-11-14 15:00:00
37	79	0.768	8	47	77	2018-11-14 16:00:00
44	82	0.863	8	72	40	2018-11-14 17:00:00
48	102	0.876	8	56	50	2018-11-14 18:00:00
40	92	0.994	7	81	22	2018-11-14 19:00:00
56	112	0.944	8	76	18	2018-11-14 20:00:00
51	89	0.862	8	38	56	2018-11-14 21:00:00
50	85	0.934	9	36	58	2018-11-14 22:00:00
55	85	0.919	9	36	57	2018-11-14 23:00:00
50	81	0.873	9	32	59	2018-11-15
46	71	0.839	9	26	65	2018-11-15 01:00:00
43	59	0.781	10	25	68	2018-11-15 02:00:00
32	51	0.739	9	24	69	2018-11-15 03:00:00
30	47	0.743	9	23	64	2018-11-15 04:00:00
36	50	0.881	8	37	39	2018-11-15 05:00:00
39	54	0.792	7	34	38	2018-11-15 06:00:00
44	45	0.706	6	32	41	2018-11-15 07:00:00
35	29	0.68	6	33	42	2018-11-15 08:00:00
27	31	0.733	7	37	41	2018-11-15 09:00:00
23	42	0.616	7	36	28	2018-11-15 13:00:00
21	29	0.598	7	42	25	2018-11-15 14:00:00
22	35	0.679	8	51	19	2018-11-15 15:00:00
22	36	0.694	9	50	20	2018-11-15 16:00:00
20	36	0.648	8	56	18	2018-11-15 17:00:00
20	41	0.601	8	38	30	2018-11-15 18:00:00
18	28	0.524	8	35	34	2018-11-15 19:00:00
23	29	0.589	11	44	24	2018-11-15 20:00:00
27	37	0.56	11	38	29	2018-11-15 21:00:00
20	34	0.53	9	32	32	2018-11-15 22:00:00
17	24	0.519	7	26	35	2018-11-15 23:00:00
12	17	0.499	7	21	41	2018-11-16
13	17	0.486	6	16	48	2018-11-16 01:00:00
16	17	0.475	7	16	51	2018-11-16 02:00:00
16	17	0.481	6	14	49	2018-11-16 03:00:00
18	25	0.488	6	16	44	2018-11-16 04:00:00
23	24	0.479	6	15	50	2018-11-16 05:00:00
24	22	0.504	6	25	44	2018-11-16 06:00:00
20	29	0.561	7	33	39	2018-11-16 07:00:00
26	22	0.537	7	25	62	2018-11-16 08:00:00
16	24	0.508	7	25	70	2018-11-16 09:00:00
14	21	0.542	6	25	74	2018-11-16 10:00:00
15	29	0.563	7	22	80	2018-11-16 11:00:00
21	25	0.596	7	19	87	2018-11-16 12:00:00
22	31	0.615	6	19	84	2018-11-16 13:00:00
23	29	0.676	6	22	65	2018-11-16 14:00:00
16	32	0.655	7	20	47	2018-11-16 15:00:00
19	21	0.652	6	22	35	2018-11-16 16:00:00
23	28	0.659	6	24	33	2018-11-16 17:00:00
26	35	0.658	6	28	33	2018-11-16 18:00:00
28	44	0.651	7	21	42	2018-11-16 19:00:00
30	39	0.672	8	19	47	2018-11-16 20:00:00
29	40	0.685	7	18	46	2018-11-16 21:00:00
31	35	0.678	6	23	42	2018-11-16 22:00:00
42	36	0.666	9	21	42	2018-11-16 23:00:00
26	37	0.648	10	18	46	2018-11-17
26	41	0.548	8	16	48	2018-11-17 01:00:00
18	28	0.445	6	12	53	2018-11-17 02:00:00
11	17	0.44	6	15	48	2018-11-17 03:00:00
8	22	0.471	8	19	38	2018-11-17 04:00:00
19	25	0.498	8	21	36	2018-11-17 05:00:00
15	26	0.559	7	27	29	2018-11-17 06:00:00
8	27	0.58	7	35	19	2018-11-17 07:00:00
17	38	0.63	8	28	26	2018-11-17 08:00:00
17	38	0.685	8	26	39	2018-11-17 09:00:00
15	40	0.587	7	33	34	2018-11-17 10:00:00
13	40	0.576	7	30	39	2018-11-17 11:00:00
16	46	0.575	7	31	38	2018-11-17 12:00:00
15	52	0.543	8	31	39	2018-11-17 13:00:00
21	47	0.555	8	38	34	2018-11-17 14:00:00
16	47	0.58	8	42	31	2018-11-17 15:00:00
28	46	0.569	8	43	35	2018-11-17 16:00:00
20	59	0.626	7	43	34	2018-11-17 17:00:00
30	55	0.631	7	43	32	2018-11-17 18:00:00
20	47	0.624	6	40	31	2018-11-17 19:00:00
25	43	0.642	6	42	26	2018-11-17 20:00:00
30	37	0.587	6	37	28	2018-11-17 21:00:00
26	27	0.587	6	32	28	2018-11-17 22:00:00
27	27	0.608	6	28	31	2018-11-17 23:00:00
23	21	0.579	6	24	35	2018-11-18
22	20	0.507	6	14	54	2018-11-18 01:00:00
13	9	0.562	5	14	60	2018-11-18 02:00:00
15	13	0.529	6	16	55	2018-11-18 03:00:00
18	14	0.504	6	12	56	2018-11-18 04:00:00
18	13	0.522	6	16	49	2018-11-18 05:00:00
15	12	0.555	6	20	43	2018-11-18 06:00:00
24	18	0.508	5	24	45	2018-11-18 07:00:00
19	18	0.509	5	25	40	2018-11-18 08:00:00
18	19	0.552	6	37	24	2018-11-18 09:00:00
15	16	0.626	6	33	26	2018-11-18 10:00:00
26	19	0.624	6	31	35	2018-11-18 11:00:00
11	17	0.643	6	33	25	2018-11-18 12:00:00
20	23	0.644	5	32	29	2018-11-18 13:00:00
15	25	0.638	6	31	38	2018-11-18 14:00:00
30	25	0.676	5	34	38	2018-11-18 15:00:00
23	18	0.665	5	39	34	2018-11-18 16:00:00
26	20	0.671	5	43	28	2018-11-18 17:00:00
26	30	0.71	6	52	14	2018-11-18 18:00:00
30	30	0.748	6	45	24	2018-11-18 19:00:00
38	38	0.759	5	40	30	2018-11-18 20:00:00
36	33	0.841	5	41	26	2018-11-18 21:00:00
41	31	0.713	5	36	26	2018-11-18 22:00:00
25	26	0.705	6	37	21	2018-11-18 23:00:00
28	25	0.702	6	23	37	2018-11-19
34	31	0.716	6	21	40	2018-11-19 01:00:00
35	33	0.72	6	20	38	2018-11-19 02:00:00
43	31	0.744	6	22	34	2018-11-19 03:00:00
48	41	0.793	7	22	32	2018-11-19 04:00:00
50	42	0.885	7	23	24	2018-11-19 05:00:00
58	58	1.039	8	27	24	2018-11-19 06:00:00
65	64	1.385	9	36	18	2018-11-19 07:00:00
67	77	1.562	10	41	17	2018-11-19 08:00:00
69	77	1.479	10	35	25	2018-11-19 09:00:00
73	85	1.495	10	37	27	2018-11-19 10:00:00
73	92	1.522	10	44	29	2018-11-19 11:00:00
72	96	1.482	10	44	34	2018-11-19 12:00:00
75	87	1.484	10	44	42	2018-11-19 13:00:00
82	96	1.454	10	48	45	2018-11-19 14:00:00
73	92	1.381	10	52	41	2018-11-19 15:00:00
71	85	1.691	10	67	22	2018-11-19 16:00:00
72	100	2.032	10	88	4	2018-11-19 17:00:00
90	136	1.753	10	82	4	2018-11-19 18:00:00
64	103	1.661	12	70	4	2018-11-19 19:00:00
67	95	1.734	11	66	3	2018-11-19 20:00:00
77	95	1.69	10	64	2	2018-11-19 21:00:00
77	105	1.61	9	59	2	2018-11-19 22:00:00
74	99	1.664	9	54	2	2018-11-19 23:00:00
69	93	1.632	9	50	3	2018-11-20
64	89	1.46	8	48	3	2018-11-20 01:00:00
72	75	1.3	7	44	4	2018-11-20 02:00:00
63	63	1.137	6	47	5	2018-11-20 03:00:00
56	59	1.048	6	42	12	2018-11-20 04:00:00
48	63	1.042	6	41	11	2018-11-20 05:00:00
54	55	1.16	6	42	10	2018-11-20 06:00:00
50	67	1.368	8	48	5	2018-11-20 07:00:00
57	67	1.391	10	46	16	2018-11-20 08:00:00
70	101	1.649	12	46	36	2018-11-20 09:00:00
103	132	1.291	12	39	96	2018-11-20 12:00:00
82	106	1.109	11	35	102	2018-11-20 13:00:00
69	96	0.997	10	28	113	2018-11-20 14:00:00
62	78	0.955	9	29	111	2018-11-20 15:00:00
54	84	0.955	9	45	87	2018-11-20 16:00:00
58	93	1.002	8	50	76	2018-11-20 17:00:00
54	94	0.988	9	42	76	2018-11-20 18:00:00
56	94	0.941	10	41	77	2018-11-20 19:00:00
67	89	0.965	10	46	62	2018-11-20 20:00:00
64	95	1.055	10	54	43	2018-11-20 21:00:00
69	90	1.241	9	75	12	2018-11-20 22:00:00
72	97	1.424	8	75	3	2018-11-20 23:00:00
75	93	1.305	8	70	4	2018-11-21
74	98	1.144	8	62	3	2018-11-21 01:00:00
78	79	1.224	7	58	3	2018-11-21 02:00:00
74	77	1.224	7	53	4	2018-11-21 03:00:00
63	67	1.177	6	44	7	2018-11-21 04:00:00
58	60	1.146	7	53	4	2018-11-21 05:00:00
58	75	1.247	7	50	3	2018-11-21 06:00:00
64	74	1.409	8	48	3	2018-11-21 07:00:00
72	81	0.95	7	42	4	2018-11-21 08:00:00
60	80	1.039	8	38	10	2018-11-21 09:00:00
96	129	1.067	6	40	17	2018-11-21 12:00:00
60	71	1.358	6	36	30	2018-11-21 13:00:00
100	106	1.76	8	42	38	2018-11-21 14:00:00
100	112	2.011	9	43	50	2018-11-21 15:00:00
90	104	2.298	11	49	53	2018-11-21 16:00:00
91	110	1.533	10	43	60	2018-11-21 17:00:00
93	116	2.094	11	50	59	2018-11-21 18:00:00
121	140	2.001	12	55	48	2018-11-21 19:00:00
122	150	1.594	10	50	54	2018-11-21 20:00:00
134	163	1.507	11	46	44	2018-11-21 21:00:00
124	155	1.103	10	42	32	2018-11-21 22:00:00
86	112	1.078	10	42	26	2018-11-21 23:00:00
75	108	1.041	10	43	20	2018-11-22
71	98	1.044	8	42	11	2018-11-22 01:00:00
63	87	1.341	8	45	7	2018-11-22 02:00:00
68	96	1.289	8	44	12	2018-11-22 03:00:00
84	105	1.277	8	41	20	2018-11-22 04:00:00
109	147	1.251	8	44	9	2018-11-22 05:00:00
108	142	1.34	7	45	4	2018-11-22 06:00:00
108	143	1.788	10	55	4	2018-11-22 07:00:00
105	150	1.563	12	56	10	2018-11-22 08:00:00
112	146	1.258	13	51	24	2018-11-22 09:00:00
81	109	1.06	11	45	47	2018-11-22 10:00:00
79	96	1.034	12	42	61	2018-11-22 11:00:00
74	131	0.957	12	34	85	2018-11-22 12:00:00
71	88	1.148	12	38	85	2018-11-22 13:00:00
73	108	1.24	13	37	88	2018-11-22 14:00:00
73	114	1.455	14	39	96	2018-11-22 15:00:00
78	107	1.726	17	64	76	2018-11-22 16:00:00
84	122	1.619	14	94	34	2018-11-22 17:00:00
94	146	1.745	11	102	9	2018-11-22 18:00:00
90	160	1.916	11	103	4	2018-11-22 19:00:00
95	174	1.401	11	94	2	2018-11-22 20:00:00
76	126	1.042	10	86	6	2018-11-22 21:00:00
56	106	0.975	10	63	24	2018-11-22 22:00:00
55	86	1.085	11	47	38	2018-11-22 23:00:00
54	82	0.946	10	49	30	2018-11-23
54	87	0.944	9	51	24	2018-11-23 01:00:00
50	78	0.946	8	59	9	2018-11-23 02:00:00
61	83	0.941	9	62	6	2018-11-23 03:00:00
55	83	1.033	9	63	3	2018-11-23 04:00:00
64	94	1.058	11	67	5	2018-11-23 05:00:00
66	108	1.204	11	70	3	2018-11-23 06:00:00
69	102	1.353	11	71	5	2018-11-23 07:00:00
75	132	1.17	14	61	14	2018-11-23 08:00:00
82	137	1.115	17	63	27	2018-11-23 09:00:00
92	135	1.025	16	50	47	2018-11-23 10:00:00
74	125	0.944	15	42	66	2018-11-23 11:00:00
68	111	0.84	12	26	91	2018-11-23 12:00:00
55	97	0.803	11	26	98	2018-11-23 13:00:00
55	101	0.782	10	26	103	2018-11-23 14:00:00
46	89	0.791	9	34	91	2018-11-23 15:00:00
47	84	0.829	8	49	73	2018-11-23 16:00:00
44	100	0.994	8	75	39	2018-11-23 17:00:00
52	139	1.371	8	92	15	2018-11-23 18:00:00
71	155	1.517	9	98	3	2018-11-23 19:00:00
69	142	1.099	10	99	3	2018-11-23 20:00:00
87	135	1.051	11	91	4	2018-11-23 21:00:00
84	127	1.095	10	87	2	2018-11-23 22:00:00
78	128	1.094	10	83	4	2018-11-23 23:00:00
79	117	1.199	9	75	3	2018-11-24
78	111	1.21	8	71	2	2018-11-24 01:00:00
76	99	1.311	8	60	3	2018-11-24 02:00:00
67	94	1.156	7	54	3	2018-11-24 03:00:00
69	81	1.102	7	52	3	2018-11-24 04:00:00
58	87	1.175	8	53	2	2018-11-24 05:00:00
65	125	1.301	8	55	2	2018-11-24 06:00:00
67	152	1.438	9	60	4	2018-11-24 07:00:00
67	107	1.349	12	66	4	2018-11-24 08:00:00
73	113	1.515	17	77	5	2018-11-24 09:00:00
85	133	1.477	18	81	12	2018-11-24 10:00:00
81	137	1.38	18	84	18	2018-11-24 11:00:00
84	131	1.307	19	84	26	2018-11-24 12:00:00
67	124	1.476	22	81	44	2018-11-24 13:00:00
73	112	1.495	21	86	51	2018-11-24 14:00:00
79	118	1.493	19	102	46	2018-11-24 15:00:00
88	127	1.344	18	105	62	2018-11-24 16:00:00
99	155	1.99	15	150	11	2018-11-24 17:00:00
131	270	1.957	15	134	2	2018-11-24 18:00:00
97	173	1.46	12	105	8	2018-11-24 19:00:00
95	142	1.303	12	77	25	2018-11-24 20:00:00
85	127	1.428	13	83	16	2018-11-24 21:00:00
97	131	1.501	12	92	5	2018-11-24 22:00:00
103	149	1.787	11	84	4	2018-11-24 23:00:00
98	140	1.564	10	75	4	2018-11-25
105	143	1.598	10	69	6	2018-11-25 01:00:00
110	151	1.637	9	63	9	2018-11-25 02:00:00
117	144	1.751	9	63	8	2018-11-25 03:00:00
113	149	1.762	9	63	5	2018-11-25 04:00:00
124	147	1.776	10	61	5	2018-11-25 05:00:00
122	159	1.799	9	59	2	2018-11-25 06:00:00
124	156	1.873	11	68	4	2018-11-25 07:00:00
120	189	1.743	13	71	12	2018-11-25 08:00:00
131	177	1.823	15	80	14	2018-11-25 09:00:00
142	186	1.799	16	79	39	2018-11-25 10:00:00
139	185	1.624	17	60	89	2018-11-25 11:00:00
125	174	1.366	16	37	143	2018-11-25 12:00:00
107	140	1.224	15	31	163	2018-11-25 13:00:00
90	119	1.204	14	31	170	2018-11-25 14:00:00
84	120	1.235	13	40	157	2018-11-25 15:00:00
101	165	1.34	12	53	133	2018-11-25 16:00:00
98	184	1.374	13	64	107	2018-11-25 17:00:00
102	158	1.849	10	114	32	2018-11-25 18:00:00
128	176	1.865	11	102	29	2018-11-25 19:00:00
143	193	1.819	11	97	23	2018-11-25 20:00:00
142	191	2.128	11	102	4	2018-11-25 21:00:00
142	185	2.443	10	90	2	2018-11-25 22:00:00
140	190	2.502	9	79	2	2018-11-25 23:00:00
134	173	2.485	9	66	2	2018-11-26
133	165	2.321	10	62	2	2018-11-26 01:00:00
118	156	2.271	10	58	2	2018-11-26 02:00:00
117	156	2.115	9	50	2	2018-11-26 03:00:00
110	136	1.952	9	46	2	2018-11-26 04:00:00
106	138	1.709	9	51	2	2018-11-26 05:00:00
106	144	1.626	9	47	2	2018-11-26 06:00:00
100	140	1.81	10	50	2	2018-11-26 07:00:00
96	127	1.853	10	57	3	2018-11-26 08:00:00
98	152	1.713	10	70	6	2018-11-26 09:00:00
101	157	1.702	8	68	10	2018-11-26 10:00:00
104	169	1.79	8	54	33	2018-11-26 11:00:00
117	141	1.514	8	55	44	2018-11-26 12:00:00
129	135	1.502	8	58	55	2018-11-26 13:00:00
143	151	1.595	8	69	50	2018-11-26 14:00:00
155	175	1.637	8	83	44	2018-11-26 15:00:00
168	193	1.791	8	99	21	2018-11-26 16:00:00
164	208	2.029	8	101	3	2018-11-26 17:00:00
152	222	2.497	9	93	3	2018-11-26 18:00:00
144	220	2.87	11	79	2	2018-11-26 19:00:00
140	216	2.614	12	77	2	2018-11-26 20:00:00
127	219	1.988	12	84	1	2018-11-26 21:00:00
79	93	1.677	9	77	1	2018-11-26 22:00:00
54	61	1.5	7	77	2	2018-11-26 23:00:00
45	53	1.456	7	75	3	2018-11-27
39	50	1.686	6	64	8	2018-11-27 01:00:00
43	51	1.454	6	43	23	2018-11-27 02:00:00
44	51	1.412	6	32	37	2018-11-27 03:00:00
36	61	1.386	6	26	48	2018-11-27 04:00:00
42	62	1.386	6	27	46	2018-11-27 05:00:00
46	69	1.425	6	33	39	2018-11-27 06:00:00
45	69	1.716	6	43	27	2018-11-27 07:00:00
51	71	1.884	6	47	26	2018-11-27 08:00:00
55	66	1.656	6	51	28	2018-11-27 09:00:00
72	82	1.762	7	60	32	2018-11-27 10:00:00
87	102	1.966	8	70	36	2018-11-27 11:00:00
85	111	2.097	11	77	43	2018-11-27 12:00:00
78	108	2.049	14	81	62	2018-11-27 13:00:00
82	111	2.146	13	86	65	2018-11-27 14:00:00
89	121	2.043	12	92	61	2018-11-27 15:00:00
87	123	2.252	11	125	23	2018-11-27 16:00:00
95	146	2.999	10	128	4	2018-11-27 17:00:00
139	265	3.85	12	123	4	2018-11-27 18:00:00
134	239	3.895	14	106	2	2018-11-27 19:00:00
121	213	3.613	14	92	2	2018-11-27 20:00:00
115	175	3.299	14	82	2	2018-11-27 21:00:00
102	142	3.23	14	77	2	2018-11-27 22:00:00
91	129	2.405	12	76	2	2018-11-27 23:00:00
89	118	2.348	11	66	2	2018-11-28
84	116	2.246	11	59	2	2018-11-28 01:00:00
86	104	1.956	10	58	2	2018-11-28 02:00:00
86	110	1.812	8	50	2	2018-11-28 03:00:00
84	105	1.714	8	48	2	2018-11-28 04:00:00
92	118	1.814	8	48	2	2018-11-28 05:00:00
103	127	1.944	9	53	2	2018-11-28 06:00:00
111	161	2.336	11	74	3	2018-11-28 07:00:00
119	180	2.609	11	94	3	2018-11-28 08:00:00
100	156	2.615	10	90	4	2018-11-28 09:00:00
128	186	2.386	10	84	9	2018-11-28 10:00:00
125	136	2.315	10	94	16	2018-11-28 11:00:00
102	126	2.33	10	90	28	2018-11-28 12:00:00
99	173	2.497	8	116	5	2018-11-28 18:00:00
136	216	2.555	8	111	3	2018-11-28 19:00:00
143	195	2.612	8	105	2	2018-11-28 20:00:00
140	184	2.601	9	102	2	2018-11-28 21:00:00
144	197	2.57	10	97	2	2018-11-28 22:00:00
146	188	2.542	9	87	2	2018-11-28 23:00:00
145	192	2.12	9	85	2	2018-11-29
153	184	2.522	9	75	2	2018-11-29 01:00:00
142	174	2.198	9	66	2	2018-11-29 02:00:00
138	176	2.346	9	52	2	2018-11-29 03:00:00
119	163	2.131	9	47	2	2018-11-29 04:00:00
128	162	1.634	7	48	2	2018-11-29 05:00:00
99	154	1.788	8	53	3	2018-11-29 06:00:00
120	157	2.051	10	67	2	2018-11-29 07:00:00
121	193	1.966	12	81	4	2018-11-29 08:00:00
164	231	1.692	12	78	12	2018-11-29 09:00:00
170	204	1.631	14	78	21	2018-11-29 10:00:00
150	178	2.044	16	108	21	2018-11-29 11:00:00
118	180	1.329	12	40	100	2018-11-29 14:00:00
92	182	1.98	13	96	73	2018-11-29 15:00:00
122	215	2.886	16	145	40	2018-11-29 16:00:00
178	246	2.401	16	115	6	2018-11-29 17:00:00
132	175	2.394	17	100	3	2018-11-29 18:00:00
153	178	2.256	15	87	2	2018-11-29 19:00:00
151	178	2.102	10	72	7	2018-11-29 20:00:00
133	170	2.021	9	60	12	2018-11-29 21:00:00
135	186	2.025	9	64	10	2018-11-29 22:00:00
143	187	1.984	9	57	12	2018-11-29 23:00:00
157	216	2.02	8	55	12	2018-11-30
162	215	2.138	9	66	9	2018-11-30 01:00:00
166	219	2.074	9	62	10	2018-11-30 02:00:00
158	212	2.079	8	60	8	2018-11-30 03:00:00
150	206	1.966	8	47	16	2018-11-30 04:00:00
152	221	1.991	8	44	18	2018-11-30 05:00:00
167	233	2.066	9	53	10	2018-11-30 06:00:00
177	230	2.142	9	55	6	2018-11-30 07:00:00
171	234	2.129	9	47	10	2018-11-30 08:00:00
175	227	2.176	9	46	17	2018-11-30 09:00:00
168	228	2.134	10	43	26	2018-11-30 10:00:00
177	228	1.992	10	44	42	2018-11-30 11:00:00
166	202	2.05	10	42	54	2018-11-30 12:00:00
156	196	2.036	10	45	68	2018-11-30 13:00:00
173	219	2.065	9	46	76	2018-11-30 14:00:00
171	211	2.318	10	58	70	2018-11-30 15:00:00
173	230	2.166	10	68	56	2018-11-30 16:00:00
198	255	2.582	10	98	25	2018-11-30 17:00:00
216	276	2.806	10	111	9	2018-11-30 18:00:00
216	287	2.536	11	117	2	2018-11-30 19:00:00
206	295	2.844	12	114	3	2018-11-30 20:00:00
100	135	1.059	10	32	43	2018-12-01 12:00:00
86	140	0.993	10	33	48	2018-12-01 13:00:00
76	137	0.994	9	45	40	2018-12-01 14:00:00
80	151	1.073	9	59	27	2018-12-01 15:00:00
89	171	1.202	8	69	16	2018-12-01 16:00:00
96	188	1.381	8	82	5	2018-12-01 17:00:00
101	177	1.4	8	81	3	2018-12-01 18:00:00
98	163	1.292	8	72	8	2018-12-01 19:00:00
94	151	1.446	8	73	2	2018-12-01 20:00:00
96	141	1.426	8	69	2	2018-12-01 21:00:00
75	132	1.49	10	70	2	2018-12-01 22:00:00
70	133	1.461	9	65	2	2018-12-01 23:00:00
95	122	1.279	8	64	2	2018-12-02
83	135	1.248	8	54	6	2018-12-02 01:00:00
100	150	1.353	9	54	7	2018-12-02 02:00:00
111	159	1.536	10	59	5	2018-12-02 03:00:00
105	131	1.473	9	58	3	2018-12-02 04:00:00
112	157	1.442	9	57	3	2018-12-02 05:00:00
112	147	1.481	8	56	2	2018-12-02 06:00:00
108	140	1.478	9	55	3	2018-12-02 07:00:00
98	133	1.335	9	50	5	2018-12-02 08:00:00
77	134	1.233	9	47	7	2018-12-02 09:00:00
63	90	1.233	8	45	9	2018-12-02 10:00:00
81	99	1.283	8	49	8	2018-12-02 11:00:00
82	108	1.334	8	53	11	2018-12-02 12:00:00
73	81	1.352	8	52	11	2018-12-02 13:00:00
72	81	1.414	8	51	14	2018-12-02 14:00:00
72	83	1.423	8	56	10	2018-12-02 15:00:00
77	79	1.523	8	58	4	2018-12-02 16:00:00
64	66	1.371	8	52	8	2018-12-02 17:00:00
62	66	1.406	8	56	4	2018-12-02 18:00:00
65	72	1.398	8	53	4	2018-12-02 19:00:00
54	66	1.3	7	52	3	2018-12-02 20:00:00
69	76	1.353	8	53	2	2018-12-02 21:00:00
70	69	1.55	8	53	2	2018-12-02 22:00:00
69	77	1.513	8	51	2	2018-12-02 23:00:00
71	74	1.593	9	54	2	2018-12-03
68	90	1.553	9	51	2	2018-12-03 01:00:00
76	79	1.474	8	50	2	2018-12-03 02:00:00
75	84	1.529	8	46	2	2018-12-03 03:00:00
76	89	1.492	8	38	3	2018-12-03 04:00:00
103	140	1.548	8	38	3	2018-12-03 05:00:00
111	158	1.645	8	39	2	2018-12-03 06:00:00
110	150	1.879	8	41	3	2018-12-03 07:00:00
109	140	1.877	10	45	3	2018-12-03 08:00:00
130	168	1.888	10	47	4	2018-12-03 09:00:00
152	194	1.908	10	47	3	2018-12-03 10:00:00
143	175	1.743	10	46	4	2018-12-03 11:00:00
152	182	1.641	10	42	6	2018-12-03 12:00:00
137	168	1.388	10	37	10	2018-12-03 13:00:00
129	145	1.274	9	38	9	2018-12-03 14:00:00
111	129	1.208	9	39	14	2018-12-03 15:00:00
100	124	1.304	8	43	10	2018-12-03 16:00:00
103	123	1.429	8	47	5	2018-12-03 17:00:00
107	122	1.455	8	50	4	2018-12-03 18:00:00
91	116	1.44	8	49	2	2018-12-03 19:00:00
93	91	1.336	8	42	3	2018-12-03 20:00:00
56	50	1.307	7	36	3	2018-12-03 21:00:00
33	37	1.377	7	36	2	2018-12-03 22:00:00
6	21	1.343	7	31	3	2018-12-03 23:00:00
22	6	1.39	7	30	4	2018-12-04
40	28	2.011	6	37	2	2018-12-04 01:00:00
13	15	2.123	6	33	4	2018-12-04 02:00:00
12	10	1.743	6	29	5	2018-12-04 03:00:00
12	9	1.032	7	18	17	2018-12-04 04:00:00
10	8	0.974	7	20	19	2018-12-04 05:00:00
11	12	0.949	6	23	18	2018-12-04 06:00:00
12	12	0.964	6	27	19	2018-12-04 07:00:00
7	13	0.974	6	27	22	2018-12-04 08:00:00
33	33	0.929	6	27	25	2018-12-04 09:00:00
47	62	0.868	6	24	32	2018-12-04 10:00:00
49	78	0.803	7	27	29	2018-12-04 11:00:00
54	95	0.744	7	23	32	2018-12-04 12:00:00
48	79	0.732	7	25	27	2018-12-04 13:00:00
38	74	0.654	7	25	29	2018-12-04 14:00:00
24	56	0.631	7	32	24	2018-12-04 15:00:00
26	53	0.651	7	34	21	2018-12-04 16:00:00
24	62	0.663	7	32	24	2018-12-04 17:00:00
24	62	0.639	9	28	29	2018-12-04 18:00:00
21	54	0.598	11	27	32	2018-12-04 19:00:00
21	56	0.607	8	22	36	2018-12-04 20:00:00
19	48	0.694	7	22	36	2018-12-04 21:00:00
27	54	0.629	7	20	39	2018-12-04 22:00:00
27	57	0.572	6	20	38	2018-12-04 23:00:00
17	62	0.548	7	18	38	2018-12-05
21	66	0.571	7	17	40	2018-12-05 01:00:00
20	67	0.533	7	14	45	2018-12-05 02:00:00
19	74	0.527	7	15	43	2018-12-05 03:00:00
22	80	0.541	7	16	43	2018-12-05 04:00:00
13	79	0.559	8	18	40	2018-12-05 05:00:00
20	79	0.598	9	25	36	2018-12-05 06:00:00
23	83	0.634	10	27	37	2018-12-05 07:00:00
25	88	0.624	9	27	39	2018-12-05 08:00:00
20	86	0.578	8	20	49	2018-12-05 09:00:00
21	82	0.602	7	19	50	2018-12-05 10:00:00
19	74	0.67	8	21	47	2018-12-05 11:00:00
24	72	0.686	7	24	46	2018-12-05 12:00:00
20	70	0.717	8	27	43	2018-12-05 13:00:00
20	68	0.691	8	32	36	2018-12-05 14:00:00
21	66	0.717	9	30	37	2018-12-05 15:00:00
19	73	0.785	8	36	32	2018-12-05 16:00:00
21	69	0.858	8	44	20	2018-12-05 17:00:00
29	65	0.895	7	47	12	2018-12-05 18:00:00
28	44	0.728	6	42	16	2018-12-05 19:00:00
24	29	0.666	6	35	20	2018-12-05 20:00:00
16	20	0.605	6	25	31	2018-12-05 21:00:00
10	15	0.579	7	16	46	2018-12-05 22:00:00
8	6	0.547	6	13	51	2018-12-05 23:00:00
15	6	0.512	6	9	55	2018-12-06
8	6	0.506	6	10	54	2018-12-06 01:00:00
3	6	0.512	5	8	57	2018-12-06 02:00:00
3	6	0.481	5	8	57	2018-12-06 03:00:00
13	6	0.496	5	12	52	2018-12-06 04:00:00
7	6	0.472	6	11	56	2018-12-06 05:00:00
3	8	0.503	6	17	48	2018-12-06 06:00:00
9	6	0.573	7	21	46	2018-12-06 07:00:00
7	7	0.57	7	19	48	2018-12-06 08:00:00
3	9	0.534	7	25	40	2018-12-06 09:00:00
16	16	0.549	6	29	36	2018-12-06 10:00:00
3	16	0.568	6	29	34	2018-12-06 11:00:00
49	86	0.793	8	27	20	2018-12-07
63	89	0.93	8	33	15	2018-12-07 01:00:00
71	110	1.002	8	30	16	2018-12-07 02:00:00
61	100	0.707	9	21	22	2018-12-07 03:00:00
46	73	0.474	8	15	26	2018-12-07 04:00:00
26	60	0.366	8	16	28	2018-12-07 05:00:00
12	50	0.383	8	18	28	2018-12-07 06:00:00
27	47	0.422	9	25	26	2018-12-07 07:00:00
19	44	0.416	8	25	26	2018-12-07 08:00:00
17	56	0.356	8	24	27	2018-12-07 09:00:00
18	43	0.331	8	27	28	2018-12-07 10:00:00
11	28	0.303	7	25	30	2018-12-07 11:00:00
11	28	0.252	8	24	31	2018-12-07 12:00:00
14	31	0.272	10	27	31	2018-12-07 13:00:00
18	38	0.284	9	27	29	2018-12-07 14:00:00
16	42	0.302	8	31	28	2018-12-07 15:00:00
16	42	0.265	8	26	31	2018-12-07 16:00:00
15	39	0.255	8	26	34	2018-12-07 17:00:00
22	45	0.267	8	29	33	2018-12-07 18:00:00
17	43	0.299	8	31	30	2018-12-07 19:00:00
17	43	0.264	9	30	30	2018-12-07 20:00:00
20	39	0.24	10	33	29	2018-12-07 21:00:00
15	44	0.207	9	28	32	2018-12-07 22:00:00
16	35	0.193	10	22	36	2018-12-07 23:00:00
21	37	0.186	10	19	39	2018-12-08
14	40	0.178	10	18	39	2018-12-08 01:00:00
26	38	0.159	12	18	40	2018-12-08 02:00:00
20	41	0.153	10	16	40	2018-12-08 03:00:00
17	44	0.18	10	14	44	2018-12-08 04:00:00
22	39	0.218	15	21	44	2018-12-08 05:00:00
27	48	0.295	14	26	40	2018-12-08 06:00:00
24	45	0.321	12	29	38	2018-12-08 07:00:00
23	55	0.318	13	31	38	2018-12-08 08:00:00
28	56	0.305	14	30	41	2018-12-08 09:00:00
25	67	0.255	15	30	44	2018-12-08 10:00:00
36	58	0.252	18	31	45	2018-12-08 11:00:00
31	73	0.248	16	28	47	2018-12-08 12:00:00
26	59	0.243	16	32	46	2018-12-08 13:00:00
24	56	0.25	14	28	48	2018-12-08 14:00:00
29	61	0.267	14	33	48	2018-12-08 15:00:00
37	59	0.245	14	33	47	2018-12-08 16:00:00
29	55	0.354	14	37	45	2018-12-08 17:00:00
29	66	0.405	19	36	44	2018-12-08 18:00:00
35	64	0.442	18	38	42	2018-12-08 19:00:00
40	65	0.482	13	38	42	2018-12-08 20:00:00
36	73	0.476	17	39	41	2018-12-08 21:00:00
35	68	0.482	16	39	40	2018-12-08 22:00:00
44	72	0.493	19	35	41	2018-12-08 23:00:00
41	85	0.517	16	32	40	2018-12-09
43	70	0.523	16	30	40	2018-12-09 01:00:00
36	63	0.49	18	29	41	2018-12-09 02:00:00
36	55	0.447	14	23	47	2018-12-09 03:00:00
31	49	0.324	12	25	48	2018-12-09 04:00:00
32	48	0.281	21	29	48	2018-12-09 05:00:00
28	42	0.288	22	32	46	2018-12-09 06:00:00
29	39	0.373	17	32	46	2018-12-09 07:00:00
37	61	0.562	13	36	44	2018-12-09 08:00:00
37	57	0.514	11	34	44	2018-12-09 09:00:00
27	65	0.421	12	31	46	2018-12-09 10:00:00
31	54	0.429	10	36	45	2018-12-09 11:00:00
32	58	0.428	10	43	43	2018-12-09 12:00:00
25	57	0.472	16	41	42	2018-12-09 13:00:00
40	46	0.414	14	41	42	2018-12-09 14:00:00
34	48	0.438	15	49	37	2018-12-09 15:00:00
32	49	0.448	9	50	30	2018-12-09 16:00:00
38	48	0.466	12	50	30	2018-12-09 17:00:00
40	47	0.469	14	50	30	2018-12-09 18:00:00
39	45	0.498	9	48	30	2018-12-09 19:00:00
43	37	0.466	7	47	30	2018-12-09 20:00:00
41	40	0.447	7	53	26	2018-12-09 21:00:00
41	37	0.398	15	52	22	2018-12-09 22:00:00
39	38	0.347	14	46	26	2018-12-09 23:00:00
29	30	0.305	11	39	33	2018-12-10
39	28	0.281	7	28	39	2018-12-10 01:00:00
20	21	0.283	6	23	44	2018-12-10 02:00:00
16	18	0.35	6	23	46	2018-12-10 03:00:00
21	14	0.341	8	27	42	2018-12-10 04:00:00
16	15	0.273	11	26	44	2018-12-10 05:00:00
20	18	0.312	6	26	46	2018-12-10 06:00:00
15	17	0.38	6	36	38	2018-12-10 07:00:00
18	12	0.377	6	30	43	2018-12-10 08:00:00
16	21	0.433	5	32	43	2018-12-10 09:00:00
16	20	0.456	5	33	45	2018-12-10 10:00:00
17	16	0.511	5	34	41	2018-12-10 11:00:00
27	21	0.459	6	34	42	2018-12-10 12:00:00
13	17	0.466	6	35	40	2018-12-10 13:00:00
23	10	0.48	6	38	40	2018-12-10 14:00:00
13	14	0.437	5	40	39	2018-12-10 15:00:00
15	13	0.459	5	38	38	2018-12-10 16:00:00
33	23	0.564	5	48	32	2018-12-10 17:00:00
19	23	0.609	5	54	28	2018-12-10 18:00:00
27	20	0.518	5	43	30	2018-12-10 19:00:00
18	21	0.43	5	33	41	2018-12-10 20:00:00
14	15	0.403	5	26	47	2018-12-10 21:00:00
14	10	0.418	5	28	49	2018-12-10 22:00:00
17	16	0.433	5	28	46	2018-12-10 23:00:00
16	17	0.415	5	21	48	2018-12-11
13	12	0.385	5	16	53	2018-12-11 01:00:00
7	11	0.398	5	16	57	2018-12-11 02:00:00
16	8	0.36	6	17	54	2018-12-11 03:00:00
11	7	0.34	7	12	61	2018-12-11 04:00:00
7	6	0.353	5	14	61	2018-12-11 05:00:00
10	6	0.399	6	20	61	2018-12-11 06:00:00
9	6	0.506	6	47	50	2018-12-11 07:00:00
14	6	0.531	6	40	41	2018-12-11 08:00:00
12	13	0.61	5	35	37	2018-12-11 09:00:00
43	52	0.632	5	36	32	2018-12-11 10:00:00
52	50	0.805	5	37	34	2018-12-11 11:00:00
72	75	1.413	7	35	29	2018-12-11 12:00:00
58	64	1.042	6	32	33	2018-12-11 13:00:00
41	49	0.879	6	33	40	2018-12-11 14:00:00
44	36	1.098	6	40	37	2018-12-11 15:00:00
49	55	0.897	7	42	33	2018-12-11 16:00:00
51	52	0.895	6	50	29	2018-12-11 17:00:00
77	78	1.046	8	43	34	2018-12-11 18:00:00
101	103	1.087	9	44	36	2018-12-11 19:00:00
115	123	1.022	9	42	37	2018-12-11 20:00:00
111	132	1.102	11	43	38	2018-12-11 21:00:00
120	132	1.074	11	40	40	2018-12-11 22:00:00
125	147	1.419	15	41	42	2018-12-11 23:00:00
140	159	1.227	15	40	45	2018-12-12
137	150	1.201	14	37	47	2018-12-12 01:00:00
110	124	1.117	15	30	51	2018-12-12 02:00:00
111	123	1.167	16	36	49	2018-12-12 03:00:00
120	139	1.409	17	43	41	2018-12-12 04:00:00
137	163	1.288	16	45	36	2018-12-12 05:00:00
144	172	1.472	15	55	27	2018-12-12 06:00:00
149	181	1.626	15	58	20	2018-12-12 07:00:00
128	171	1.15	15	48	23	2018-12-12 08:00:00
92	124	0.868	15	38	38	2018-12-12 09:00:00
68	91	0.793	13	39	43	2018-12-12 10:00:00
53	79	0.83	14	39	54	2018-12-12 11:00:00
62	80	1.109	15	41	67	2018-12-12 12:00:00
69	82	1.383	16	48	69	2018-12-12 13:00:00
68	92	1.408	16	53	61	2018-12-12 14:00:00
64	93	0.953	13	39	71	2018-12-12 15:00:00
51	71	0.917	11	44	70	2018-12-12 16:00:00
58	73	0.981	10	64	55	2018-12-12 17:00:00
68	100	1.164	10	83	39	2018-12-12 18:00:00
71	111	1.088	11	74	40	2018-12-12 19:00:00
72	96	1.217	10	89	28	2018-12-12 20:00:00
75	123	1.754	11	91	8	2018-12-12 21:00:00
86	135	1.496	10	83	5	2018-12-12 22:00:00
75	107	1.225	11	83	7	2018-12-12 23:00:00
80	109	1.022	14	78	11	2018-12-13
70	98	0.999	12	72	18	2018-12-13 01:00:00
72	81	1.104	10	66	17	2018-12-13 02:00:00
72	88	1.108	9	64	18	2018-12-13 03:00:00
78	105	1.163	8	59	23	2018-12-13 04:00:00
73	87	1.471	9	58	20	2018-12-13 05:00:00
74	98	1.415	9	61	21	2018-12-13 06:00:00
80	105	1.484	10	67	16	2018-12-13 07:00:00
86	130	1.416	13	67	9	2018-12-13 08:00:00
105	138	1.444	25	63	34	2018-12-13 09:00:00
125	138	1.046	16	56	59	2018-12-13 16:00:00
91	127	1.036	14	67	50	2018-12-13 17:00:00
83	130	1.064	12	78	35	2018-12-13 18:00:00
71	113	0.991	12	72	34	2018-12-13 19:00:00
71	108	0.918	12	77	30	2018-12-13 20:00:00
78	118	1.036	11	85	20	2018-12-13 21:00:00
69	126	1.02	11	78	20	2018-12-13 22:00:00
88	117	0.988	12	79	21	2018-12-13 23:00:00
93	124	1.069	12	77	16	2018-12-14
95	126	1.147	10	68	15	2018-12-14 01:00:00
91	121	1.14	10	66	16	2018-12-14 02:00:00
98	113	1.162	9	58	18	2018-12-14 03:00:00
81	119	1.129	10	63	15	2018-12-14 04:00:00
82	121	1.136	12	62	14	2018-12-14 05:00:00
71	103	0.873	12	49	24	2018-12-14 06:00:00
47	68	0.802	10	43	30	2018-12-14 07:00:00
37	82	0.845	10	39	34	2018-12-14 08:00:00
40	77	0.812	11	34	37	2018-12-14 09:00:00
38	63	0.844	11	33	43	2018-12-14 10:00:00
37	72	0.826	12	28	51	2018-12-14 11:00:00
35	72	0.848	12	30	57	2018-12-14 12:00:00
35	84	0.859	11	58	42	2018-12-14 17:00:00
37	80	0.776	10	54	42	2018-12-14 18:00:00
38	87	0.872	10	61	37	2018-12-14 19:00:00
44	79	0.907	10	80	21	2018-12-14 20:00:00
43	93	0.859	10	75	17	2018-12-14 21:00:00
46	91	0.791	10	59	18	2018-12-14 22:00:00
44	72	0.76	9	45	26	2018-12-14 23:00:00
31	49	0.654	9	24	44	2018-12-15
20	44	0.72	10	25	45	2018-12-15 01:00:00
30	46	0.801	10	24	46	2018-12-15 02:00:00
29	41	0.847	11	26	45	2018-12-15 03:00:00
25	38	0.843	11	25	45	2018-12-15 04:00:00
33	41	0.849	11	26	45	2018-12-15 05:00:00
22	37	0.846	12	30	42	2018-12-15 06:00:00
21	45	0.907	11	35	37	2018-12-15 07:00:00
27	50	0.864	10	30	40	2018-12-15 08:00:00
23	85	0.851	10	34	38	2018-12-15 09:00:00
25	57	0.82	10	33	38	2018-12-15 10:00:00
27	56	0.816	9	37	36	2018-12-15 11:00:00
27	57	0.766	10	36	35	2018-12-15 12:00:00
22	57	0.663	8	36	36	2018-12-15 13:00:00
25	55	0.666	8	41	32	2018-12-15 14:00:00
25	57	0.706	9	47	27	2018-12-15 15:00:00
24	53	0.787	8	56	20	2018-12-15 16:00:00
27	41	0.835	8	60	17	2018-12-15 17:00:00
22	32	0.858	8	60	13	2018-12-15 18:00:00
25	29	0.873	8	63	10	2018-12-15 19:00:00
26	27	0.912	7	57	8	2018-12-15 20:00:00
22	15	0.927	7	53	7	2018-12-15 21:00:00
20	18	1.035	7	54	6	2018-12-15 22:00:00
28	26	1.021	8	49	7	2018-12-15 23:00:00
31	44	0.985	7	42	11	2018-12-16
48	55	0.956	6	38	15	2018-12-16 01:00:00
61	72	0.965	7	31	18	2018-12-16 02:00:00
58	68	0.967	7	27	20	2018-12-16 03:00:00
59	75	0.975	7	26	21	2018-12-16 04:00:00
68	97	1.033	7	27	23	2018-12-16 05:00:00
81	101	1.055	7	29	23	2018-12-16 06:00:00
71	97	1.097	8	33	18	2018-12-16 07:00:00
78	99	1.127	9	35	21	2018-12-16 08:00:00
79	112	1.154	9	40	23	2018-12-16 09:00:00
92	121	1.154	9	32	27	2018-12-16 10:00:00
89	112	1.154	10	31	41	2018-12-16 11:00:00
81	122	1.204	11	29	53	2018-12-16 12:00:00
75	117	1.187	12	30	58	2018-12-16 13:00:00
79	117	1.238	11	42	57	2018-12-16 14:00:00
86	131	1.267	11	39	56	2018-12-16 15:00:00
80	134	1.304	11	54	48	2018-12-16 16:00:00
101	143	1.461	10	75	30	2018-12-16 17:00:00
88	155	1.705	9	86	18	2018-12-16 18:00:00
104	154	1.66	10	84	15	2018-12-16 19:00:00
89	153	1.893	11	85	6	2018-12-16 20:00:00
96	161	1.623	12	76	7	2018-12-16 21:00:00
94	139	1.397	11	66	16	2018-12-16 22:00:00
96	140	1.596	9	70	13	2018-12-16 23:00:00
105	145	1.782	8	64	7	2018-12-17
106	154	1.609	9	60	5	2018-12-17 01:00:00
106	156	1.733	9	53	5	2018-12-17 02:00:00
108	153	1.628	10	55	5	2018-12-17 03:00:00
114	153	1.793	10	58	5	2018-12-17 04:00:00
120	160	2.127	10	56	6	2018-12-17 05:00:00
117	166	2.458	11	55	5	2018-12-17 06:00:00
114	174	2.944	14	67	5	2018-12-17 07:00:00
130	208	2.954	19	73	6	2018-12-17 08:00:00
132	203	1.481	15	57	15	2018-12-17 09:00:00
107	142	1.262	14	50	28	2018-12-17 10:00:00
95	143	1.261	12	35	43	2018-12-17 11:00:00
90	127	1.162	11	36	57	2018-12-17 12:00:00
81	125	1.111	12	34	61	2018-12-17 13:00:00
61	99	0.918	11	26	68	2018-12-17 14:00:00
42	91	0.921	12	62	45	2018-12-17 15:00:00
39	96	0.994	11	65	34	2018-12-17 16:00:00
36	107	1.616	12	94	11	2018-12-17 17:00:00
57	277	3.095	15	104	6	2018-12-17 18:00:00
101	292	3.72	18	95	5	2018-12-17 19:00:00
106	258	3.261	17	86	4	2018-12-17 20:00:00
84	185	2.993	16	83	5	2018-12-17 21:00:00
83	202	2.804	16	77	5	2018-12-17 22:00:00
67	167	2.764	16	72	4	2018-12-17 23:00:00
62	145	2.635	15	63	4	2018-12-18
67	127	2.203	15	61	4	2018-12-18 01:00:00
59	113	2.126	14	59	4	2018-12-18 02:00:00
57	106	1.915	14	60	4	2018-12-18 03:00:00
66	117	1.86	14	62	3	2018-12-18 04:00:00
69	122	1.75	14	68	4	2018-12-18 05:00:00
78	135	1.932	14	66	4	2018-12-18 06:00:00
79	151	2.109	14	68	5	2018-12-18 07:00:00
89	182	2.117	15	71	5	2018-12-18 08:00:00
95	212	2.144	17	74	5	2018-12-18 09:00:00
97	180	2.287	21	79	6	2018-12-18 10:00:00
92	142	2.018	22	65	14	2018-12-18 11:00:00
80	125	2.295	25	75	19	2018-12-18 12:00:00
75	135	2.054	21	71	28	2018-12-18 13:00:00
60	102	1.94	18	70	32	2018-12-18 14:00:00
51	96	2.122	18	76	35	2018-12-18 15:00:00
48	109	2.397	19	108	14	2018-12-18 16:00:00
67	165	2.703	17	120	5	2018-12-18 17:00:00
96	223	2.218	16	108	4	2018-12-18 18:00:00
72	137	1.863	13	94	5	2018-12-18 19:00:00
76	134	2.205	12	89	4	2018-12-18 20:00:00
72	135	2.91	14	87	5	2018-12-18 21:00:00
84	141	3.112	14	87	5	2018-12-18 22:00:00
77	143	2.597	15	80	5	2018-12-18 23:00:00
74	113	2.448	13	73	4	2018-12-19
71	109	2.278	12	67	4	2018-12-19 01:00:00
73	95	2.056	12	64	4	2018-12-19 02:00:00
65	95	1.856	11	62	4	2018-12-19 03:00:00
56	91	1.592	11	65	5	2018-12-19 04:00:00
68	90	1.49	12	65	7	2018-12-19 05:00:00
61	98	1.56	13	66	7	2018-12-19 06:00:00
62	107	1.84	14	69	6	2018-12-19 07:00:00
59	132	1.84	15	69	5	2018-12-19 08:00:00
71	140	1.77	16	74	5	2018-12-19 09:00:00
63	143	1.664	16	75	5	2018-12-19 10:00:00
25	52	0.956	9	84	4	2018-12-19 16:00:00
18	29	0.938	8	82	5	2018-12-19 17:00:00
20	32	0.966	7	74	7	2018-12-19 18:00:00
22	29	1.297	9	76	2	2018-12-19 19:00:00
32	30	1.474	9	87	2	2018-12-19 20:00:00
34	38	1.294	9	84	2	2018-12-19 21:00:00
22	27	0.961	8	79	3	2018-12-19 22:00:00
14	15	0.799	7	62	8	2018-12-19 23:00:00
17	12	0.916	7	61	3	2018-12-20
14	14	0.943	7	62	2	2018-12-20 01:00:00
22	19	0.882	8	71	2	2018-12-20 02:00:00
21	16	0.816	7	72	3	2018-12-20 03:00:00
18	16	0.59	6	62	10	2018-12-20 04:00:00
17	18	0.567	6	40	24	2018-12-20 05:00:00
18	13	0.63	6	43	19	2018-12-20 06:00:00
26	22	0.946	8	69	2	2018-12-20 07:00:00
16	24	0.731	7	67	14	2018-12-20 08:00:00
13	20	0.722	7	69	23	2018-12-20 09:00:00
18	24	0.781	7	70	10	2018-12-20 10:00:00
24	31	0.669	7	59	27	2018-12-20 11:00:00
18	25	0.607	7	46	38	2018-12-20 12:00:00
26	38	0.573	7	40	46	2018-12-20 13:00:00
28	70	0.686	7	46	39	2018-12-20 14:00:00
36	100	0.712	8	52	37	2018-12-20 15:00:00
32	62	0.846	8	65	24	2018-12-20 16:00:00
41	76	1.061	8	75	8	2018-12-20 17:00:00
43	77	1.37	9	78	3	2018-12-20 18:00:00
67	89	1.686	9	82	2	2018-12-20 19:00:00
65	85	1.958	10	78	2	2018-12-20 20:00:00
62	98	1.746	11	79	2	2018-12-20 21:00:00
64	93	1.466	10	74	2	2018-12-20 22:00:00
69	86	1.449	9	70	3	2018-12-20 23:00:00
64	89	1.376	9	63	2	2018-12-21
54	74	1.315	9	58	2	2018-12-21 01:00:00
60	68	1.33	9	51	2	2018-12-21 02:00:00
50	64	1.323	9	52	3	2018-12-21 03:00:00
41	66	1.069	9	56	2	2018-12-21 04:00:00
41	61	1.068	9	54	3	2018-12-21 05:00:00
41	64	1.17	10	57	2	2018-12-21 06:00:00
43	59	1.422	12	71	3	2018-12-21 07:00:00
57	81	1.469	13	72	3	2018-12-21 08:00:00
48	82	1.354	12	76	5	2018-12-21 09:00:00
47	89	1.554	13	79	6	2018-12-21 10:00:00
49	90	1.262	12	64	27	2018-12-21 11:00:00
44	59	1.394	12	64	26	2018-12-21 12:00:00
55	65	1.376	12	56	31	2018-12-21 13:00:00
44	74	1.269	11	64	19	2018-12-21 14:00:00
54	84	1.27	10	65	17	2018-12-21 15:00:00
51	62	1.307	10	66	13	2018-12-21 16:00:00
49	75	1.42	10	73	3	2018-12-21 17:00:00
63	100	1.536	11	77	3	2018-12-21 18:00:00
77	97	1.465	11	77	4	2018-12-21 19:00:00
72	87	1.284	11	76	4	2018-12-21 20:00:00
60	88	1.231	12	79	2	2018-12-21 21:00:00
61	96	1.207	11	76	2	2018-12-21 22:00:00
73	97	1.157	10	71	3	2018-12-21 23:00:00
70	92	1.157	10	66	2	2018-12-22
63	90	1.146	10	67	2	2018-12-22 01:00:00
68	94	1.145	10	64	2	2018-12-22 02:00:00
76	87	1.064	13	54	5	2018-12-22 03:00:00
67	67	1.03	9	36	20	2018-12-22 04:00:00
64	67	0.923	8	28	40	2018-12-22 05:00:00
50	48	0.831	7	27	47	2018-12-22 06:00:00
39	40	0.947	8	27	48	2018-12-22 07:00:00
36	40	1.039	7	26	58	2018-12-22 08:00:00
42	37	1.111	7	30	41	2018-12-22 09:00:00
49	48	1.192	7	33	33	2018-12-22 10:00:00
46	52	1.267	7	34	27	2018-12-22 11:00:00
66	66	1.337	7	37	20	2018-12-22 12:00:00
56	60	1.334	8	34	23	2018-12-22 13:00:00
59	59	1.414	10	39	18	2018-12-22 14:00:00
76	64	1.498	10	36	20	2018-12-22 15:00:00
65	62	1.472	8	35	22	2018-12-22 16:00:00
65	80	1.664	8	42	13	2018-12-22 17:00:00
89	109	1.677	8	35	20	2018-12-22 18:00:00
84	93	1.625	8	30	29	2018-12-22 19:00:00
87	83	1.546	8	30	26	2018-12-22 20:00:00
77	76	1.509	7	29	27	2018-12-22 21:00:00
75	77	1.467	8	26	36	2018-12-22 22:00:00
96	93	1.5	7	32	19	2018-12-22 23:00:00
102	104	1.443	8	33	23	2018-12-23
86	94	1.355	8	27	35	2018-12-23 01:00:00
101	115	1.409	9	29	25	2018-12-23 02:00:00
107	125	1.476	9	35	15	2018-12-23 03:00:00
131	146	1.622	11	37	13	2018-12-23 04:00:00
129	153	2.828	15	47	3	2018-12-23 05:00:00
118	161	3.444	17	53	2	2018-12-23 06:00:00
120	163	2.632	16	56	4	2018-12-23 07:00:00
125	166	2.749	17	60	6	2018-12-23 08:00:00
131	181	3.162	22	71	13	2018-12-23 09:00:00
127	186	2.951	24	76	24	2018-12-23 10:00:00
125	175	2.355	22	69	37	2018-12-23 11:00:00
58	109	1.131	17	40	69	2018-12-23 14:00:00
69	117	1.102	19	41	73	2018-12-23 15:00:00
66	115	1.055	18	40	69	2018-12-23 16:00:00
66	126	1.1	17	57	44	2018-12-23 17:00:00
73	133	1.209	16	68	26	2018-12-23 18:00:00
75	130	1.234	16	67	22	2018-12-23 19:00:00
79	116	1.354	16	88	5	2018-12-23 20:00:00
81	150	1.607	14	93	4	2018-12-23 21:00:00
74	132	1.429	15	93	3	2018-12-23 22:00:00
77	144	1.392	15	75	9	2018-12-23 23:00:00
82	132	1.475	14	65	6	2018-12-24
76	133	1.515	13	71	2	2018-12-24 01:00:00
77	132	1.499	12	64	2	2018-12-24 02:00:00
61	111	1.434	11	58	4	2018-12-24 03:00:00
56	112	1.325	11	48	9	2018-12-24 04:00:00
48	93	1.213	11	45	10	2018-12-24 05:00:00
50	90	1.281	10	58	2	2018-12-24 06:00:00
48	97	1.345	12	59	5	2018-12-24 07:00:00
40	103	1.422	14	51	13	2018-12-24 08:00:00
51	117	1.229	13	47	25	2018-12-24 09:00:00
36	94	0.838	10	32	64	2018-12-24 14:00:00
37	89	0.978	11	44	52	2018-12-24 15:00:00
40	117	0.838	10	43	57	2018-12-24 16:00:00
37	102	0.931	10	39	56	2018-12-24 17:00:00
36	101	0.794	10	33	63	2018-12-24 18:00:00
39	82	0.7	10	32	63	2018-12-24 19:00:00
39	80	0.733	9	42	44	2018-12-24 20:00:00
34	87	0.915	11	63	14	2018-12-24 21:00:00
44	109	0.99	12	63	12	2018-12-24 22:00:00
44	94	0.862	11	54	20	2018-12-24 23:00:00
36	82	0.817	11	50	19	2018-12-25
40	74	0.786	11	48	18	2018-12-25 01:00:00
29	72	0.736	10	45	20	2018-12-25 02:00:00
27	68	0.753	9	41	18	2018-12-25 03:00:00
32	59	0.703	9	40	20	2018-12-25 04:00:00
30	55	0.807	9	40	19	2018-12-25 05:00:00
36	50	0.951	9	46	12	2018-12-25 06:00:00
39	62	0.986	10	55	5	2018-12-25 07:00:00
40	69	1.001	11	59	6	2018-12-25 08:00:00
39	71	0.968	11	58	9	2018-12-25 09:00:00
47	72	0.963	12	54	15	2018-12-25 10:00:00
46	79	1.017	12	59	11	2018-12-25 11:00:00
54	90	1.089	11	65	5	2018-12-25 12:00:00
62	90	1.044	11	66	4	2018-12-25 13:00:00
64	93	1.011	11	63	4	2018-12-25 14:00:00
57	79	0.952	10	63	4	2018-12-25 15:00:00
52	61	0.924	10	61	2	2018-12-25 16:00:00
57	72	0.996	10	59	2	2018-12-25 17:00:00
48	74	1.015	10	60	3	2018-12-25 18:00:00
60	64	0.995	9	60	2	2018-12-25 19:00:00
62	60	0.901	8	54	2	2018-12-25 20:00:00
51	59	0.94	8	52	2	2018-12-25 21:00:00
61	59	0.941	8	48	2	2018-12-25 22:00:00
49	44	0.777	7	41	7	2018-12-25 23:00:00
29	22	0.703	8	31	19	2018-12-26
15	23	0.641	8	24	30	2018-12-26 01:00:00
18	16	0.583	8	17	45	2018-12-26 02:00:00
17	15	0.568	7	15	49	2018-12-26 03:00:00
8	8	0.555	7	13	50	2018-12-26 04:00:00
7	13	0.561	7	11	63	2018-12-26 05:00:00
14	11	0.629	6	12	70	2018-12-26 06:00:00
19	13	0.679	7	20	58	2018-12-26 07:00:00
16	10	0.722	7	19	65	2018-12-26 08:00:00
14	9	0.826	6	26	54	2018-12-26 09:00:00
9	15	0.872	7	28	52	2018-12-26 10:00:00
26	23	0.982	7	27	49	2018-12-26 11:00:00
8	9	0.764	6	21	48	2018-12-26 18:00:00
7	9	0.731	6	19	50	2018-12-26 19:00:00
9	7	0.735	6	19	51	2018-12-26 20:00:00
15	6	0.7	6	17	51	2018-12-26 21:00:00
11	15	0.688	6	18	52	2018-12-26 22:00:00
10	12	0.696	6	16	56	2018-12-26 23:00:00
10	14	0.687	6	15	57	2018-12-27
11	11	0.618	6	13	58	2018-12-27 01:00:00
10	10	0.575	6	10	60	2018-12-27 02:00:00
10	8	0.534	6	10	62	2018-12-27 03:00:00
8	11	0.494	6	8	62	2018-12-27 04:00:00
9	18	0.498	6	12	58	2018-12-27 05:00:00
18	23	0.551	6	16	51	2018-12-27 06:00:00
21	27	0.601	7	24	41	2018-12-27 07:00:00
16	35	0.638	8	27	42	2018-12-27 08:00:00
21	47	0.665	8	26	45	2018-12-27 09:00:00
29	50	0.729	8	25	47	2018-12-27 10:00:00
10	45	0.732	8	26	44	2018-12-27 11:00:00
13	39	0.668	8	23	47	2018-12-27 12:00:00
17	42	0.656	8	25	44	2018-12-27 13:00:00
19	49	0.656	8	28	41	2018-12-27 14:00:00
25	50	0.646	8	31	38	2018-12-27 15:00:00
27	56	0.696	8	31	39	2018-12-27 16:00:00
30	47	0.724	8	28	40	2018-12-27 17:00:00
26	43	0.672	7	26	41	2018-12-27 18:00:00
26	40	0.66	7	26	41	2018-12-27 19:00:00
24	38	0.691	8	23	44	2018-12-27 20:00:00
19	34	0.644	7	25	41	2018-12-27 21:00:00
20	32	0.572	7	18	47	2018-12-27 22:00:00
16	26	0.538	8	15	52	2018-12-27 23:00:00
19	29	0.54	8	13	54	2018-12-28
22	28	0.535	8	14	48	2018-12-28 01:00:00
24	35	0.539	9	15	46	2018-12-28 02:00:00
18	36	0.588	8	14	45	2018-12-28 03:00:00
29	44	0.658	9	17	36	2018-12-28 04:00:00
38	53	0.696	9	21	34	2018-12-28 05:00:00
43	55	0.786	10	27	22	2018-12-28 06:00:00
50	69	0.997	11	35	16	2018-12-28 07:00:00
60	86	1.057	11	34	20	2018-12-28 08:00:00
52	84	0.828	11	28	39	2018-12-28 09:00:00
24	40	0.601	12	28	48	2018-12-28 10:00:00
24	50	0.57	13	26	51	2018-12-28 11:00:00
19	52	0.574	13	23	54	2018-12-28 12:00:00
17	54	0.552	11	23	54	2018-12-28 13:00:00
13	44	0.532	11	24	56	2018-12-28 14:00:00
12	44	0.485	10	23	56	2018-12-28 15:00:00
12	37	0.481	10	28	49	2018-12-28 16:00:00
19	46	0.53	11	31	44	2018-12-28 17:00:00
19	43	0.542	10	35	39	2018-12-28 18:00:00
20	54	0.598	11	37	37	2018-12-28 19:00:00
27	50	0.619	11	36	36	2018-12-28 20:00:00
18	41	0.624	13	35	36	2018-12-28 21:00:00
27	50	0.646	13	39	31	2018-12-28 22:00:00
28	55	0.638	14	34	32	2018-12-28 23:00:00
27	56	0.592	14	32	35	2018-12-29
25	51	0.575	13	29	32	2018-12-29 01:00:00
29	54	0.582	13	30	30	2018-12-29 02:00:00
31	62	0.62	16	39	24	2018-12-29 03:00:00
37	74	0.923	17	47	14	2018-12-29 04:00:00
42	75	1.326	18	52	11	2018-12-29 05:00:00
44	76	0.917	17	47	16	2018-12-29 06:00:00
34	70	0.767	23	57	12	2018-12-29 07:00:00
38	81	0.724	19	48	26	2018-12-29 08:00:00
28	76	0.622	17	44	35	2018-12-29 09:00:00
25	71	0.691	18	43	42	2018-12-29 10:00:00
33	77	0.94	20	42	46	2018-12-29 11:00:00
40	73	0.935	17	36	54	2018-12-29 12:00:00
30	69	0.764	16	40	54	2018-12-29 13:00:00
34	79	0.721	18	44	52	2018-12-29 14:00:00
32	68	0.765	19	48	42	2018-12-29 15:00:00
41	77	0.734	18	57	31	2018-12-29 16:00:00
44	95	0.612	14	58	27	2018-12-29 17:00:00
32	74	0.565	12	51	28	2018-12-29 18:00:00
33	67	0.526	12	59	25	2018-12-29 19:00:00
30	53	0.486	13	49	29	2018-12-29 20:00:00
28	60	0.479	13	49	28	2018-12-29 21:00:00
30	62	0.439	14	42	30	2018-12-29 22:00:00
29	47	0.455	14	41	29	2018-12-29 23:00:00
32	48	0.501	14	38	30	2018-12-30
30	54	0.492	15	36	31	2018-12-30 01:00:00
25	53	0.474	14	32	31	2018-12-30 02:00:00
35	45	0.436	12	30	35	2018-12-30 03:00:00
26	44	0.46	15	31	32	2018-12-30 04:00:00
26	48	0.482	14	34	27	2018-12-30 05:00:00
38	47	0.51	19	41	20	2018-12-30 06:00:00
38	51	0.54	19	49	16	2018-12-30 07:00:00
38	68	0.607	17	65	14	2018-12-30 08:00:00
42	82	0.712	16	68	20	2018-12-30 09:00:00
36	98	0.811	16	68	21	2018-12-30 10:00:00
41	101	0.789	15	69	24	2018-12-30 11:00:00
34	66	0.747	14	47	34	2018-12-30 12:00:00
38	65	0.673	13	49	31	2018-12-30 13:00:00
34	51	0.684	13	64	19	2018-12-30 14:00:00
36	41	0.732	10	58	19	2018-12-30 15:00:00
39	34	0.662	10	54	20	2018-12-30 16:00:00
33	34	0.624	9	55	17	2018-12-30 17:00:00
35	35	0.606	9	44	27	2018-12-30 18:00:00
27	19	0.547	8	40	34	2018-12-30 19:00:00
22	20	0.535	8	37	32	2018-12-30 20:00:00
24	16	0.516	8	35	39	2018-12-30 21:00:00
23	27	0.528	10	34	35	2018-12-30 22:00:00
26	33	0.562	9	34	32	2018-12-30 23:00:00
26	34	0.607	8	45	17	2018-12-31
31	32	0.638	9	48	13	2018-12-31 01:00:00
28	41	0.639	9	46	16	2018-12-31 02:00:00
36	38	0.652	10	52	8	2018-12-31 03:00:00
34	49	0.729	11	52	4	2018-12-31 04:00:00
58	70	0.763	11	52	5	2018-12-31 05:00:00
55	66	0.728	10	54	4	2018-12-31 06:00:00
46	50	0.697	12	52	7	2018-12-31 07:00:00
38	49	0.701	12	56	8	2018-12-31 08:00:00
43	55	0.68	12	45	28	2018-12-31 09:00:00
41	44	0.633	11	44	37	2018-12-31 10:00:00
34	46	0.662	11	40	41	2018-12-31 11:00:00
28	41	0.624	10	31	50	2018-12-31 12:00:00
31	38	0.59	9	30	56	2018-12-31 13:00:00
28	40	0.592	9	35	48	2018-12-31 14:00:00
24	41	0.642	12	47	38	2018-12-31 15:00:00
35	44	0.637	11	51	33	2018-12-31 16:00:00
27	46	0.698	10	52	27	2018-12-31 17:00:00
27	46	0.689	9	42	38	2018-12-31 18:00:00
32	39	0.677	9	43	33	2018-12-31 19:00:00
36	45	0.713	9	45	30	2018-12-31 20:00:00
41	50	0.712	9	52	21	2018-12-31 21:00:00
38	48	0.818	10	59	10	2018-12-31 22:00:00
57	64	0.891	10	56	12	2018-12-31 23:00:00
54	57	0.76	26	14	43	2019-01-01 01:00:00
48	59	0.75	27	13	40	2019-01-01 02:00:00
47	58	0.73	28	12	40	2019-01-01 03:00:00
49	57	0.73	30	12	36	2019-01-01 04:00:00
54	54	0.74	34	12	35	2019-01-01 05:00:00
46	59	0.73	38	12	30	2019-01-01 06:00:00
39	71	0.71	40	11	31	2019-01-01 07:00:00
42	58	0.71	35	12	44	2019-01-01 08:00:00
38	58	1.06	43	16	44	2019-01-01 09:00:00
57	81	1.26	45	17	52	2019-01-01 10:00:00
52	75	0.84	46	12	45	2019-01-01 17:00:00
54	74	0.83	43	11	45	2019-01-01 18:00:00
44	65	0.82	49	10	36	2019-01-01 19:00:00
43	59	0.73	50	10	38	2019-01-01 20:00:00
45	57	0.75	54	11	31	2019-01-01 21:00:00
48	64	0.76	57	12	26	2019-01-01 22:00:00
63	69	0.81	59	12	22	2019-01-01 23:00:00
69	78	0.84	41	13	38	2019-01-02
59	79	0.84	41	14	34	2019-01-02 01:00:00
70	88	0.86	47	14	25	2019-01-02 02:00:00
74	97	0.98	43	16	25	2019-01-02 03:00:00
73	106	1.11	49	19	20	2019-01-02 04:00:00
81	111	1.11	58	24	10	2019-01-02 05:00:00
82	111	1.18	61	24	10	2019-01-02 06:00:00
87	135	1.26	55	20	21	2019-01-02 07:00:00
82	129	1.25	63	21	22	2019-01-02 08:00:00
81	139	1.18	67	19	26	2019-01-02 09:00:00
80	127	1.09	66	18	30	2019-01-02 10:00:00
80	114	1.07	56	20	42	2019-01-02 11:00:00
77	121	1.05	80	20	35	2019-01-02 12:00:00
79	147	1.02	72	20	33	2019-01-02 13:00:00
78	139	1.06	74	21	29	2019-01-02 14:00:00
80	131	1.14	78	23	23	2019-01-02 15:00:00
84	141	1.36	86	26	13	2019-01-02 16:00:00
86	141	1.56	100	26	6	2019-01-02 17:00:00
103	161	1.43	97	23	12	2019-01-02 18:00:00
108	154	1.32	67	20	22	2019-01-02 19:00:00
110	153	1.35	64	19	19	2019-01-02 20:00:00
118	166	1.34	71	18	12	2019-01-02 21:00:00
116	162	1.3	68	17	10	2019-01-02 22:00:00
119	157	1.27	63	17	12	2019-01-02 23:00:00
118	157	1.29	63	17	7	2019-01-03
124	160	1.3	63	17	6	2019-01-03 01:00:00
126	165	1.31	68	18	3	2019-01-03 02:00:00
124	175	1.34	70	18	3	2019-01-03 03:00:00
130	169	1.32	65	18	6	2019-01-03 04:00:00
129	158	1.38	68	18	4	2019-01-03 05:00:00
118	161	1.4	76	18	5	2019-01-03 06:00:00
113	164	1.34	79	20	11	2019-01-03 07:00:00
109	179	1.32	75	21	15	2019-01-03 08:00:00
105	150	1.42	68	21	19	2019-01-03 09:00:00
104	149	1.46	60	19	26	2019-01-03 10:00:00
106	134	1.38	54	17	33	2019-01-03 11:00:00
95	126	1.31	68	16	25	2019-01-03 12:00:00
99	130	1.25	67	15	25	2019-01-03 13:00:00
84	121	1.21	68	15	22	2019-01-03 14:00:00
80	123	1.25	73	14	18	2019-01-03 15:00:00
83	121	1.38	74	14	14	2019-01-03 16:00:00
78	122	1.32	79	14	5	2019-01-03 17:00:00
83	130	1.39	81	15	3	2019-01-03 18:00:00
85	141	1.46	84	14	3	2019-01-03 19:00:00
89	125	1.43	83	14	2	2019-01-03 20:00:00
80	116	1.33	80	14	2	2019-01-03 21:00:00
68	110	1.27	77	14	2	2019-01-03 22:00:00
73	104	1.36	79	11	2	2019-01-03 23:00:00
75	95	1.42	78	11	3	2019-01-04
67	82	1.4	76	10	2	2019-01-04 01:00:00
69	82	1.39	72	9	2	2019-01-04 02:00:00
62	64	1.39	70	9	2	2019-01-04 03:00:00
59	58	1.45	69	9	2	2019-01-04 04:00:00
63	61	1.36	66	9	2	2019-01-04 05:00:00
62	62	1.37	64	12	2	2019-01-04 06:00:00
64	61	1.36	61	12	2	2019-01-04 07:00:00
76	73	1.24	59	10	5	2019-01-04 08:00:00
71	72	1.13	58	11	6	2019-01-04 09:00:00
68	67	1.2	60	9	6	2019-01-04 10:00:00
96	114	1.43	63	9	6	2019-01-04 11:00:00
98	116	1.16	58	8	10	2019-01-04 12:00:00
57	65	1.05	52	8	12	2019-01-04 13:00:00
63	64	0.99	42	8	14	2019-01-04 14:00:00
45	52	1.07	40	8	11	2019-01-04 15:00:00
52	54	1.32	47	8	5	2019-01-04 16:00:00
46	45	1.2	47	8	6	2019-01-04 17:00:00
33	35	1.09	46	8	6	2019-01-04 18:00:00
26	22	1.22	48	8	4	2019-01-04 19:00:00
36	34	1.11	46	8	4	2019-01-04 20:00:00
28	30	1.22	46	7	5	2019-01-04 21:00:00
42	38	1.14	39	7	11	2019-01-04 22:00:00
34	31	1.18	34	7	17	2019-01-04 23:00:00
33	33	1.38	36	7	12	2019-01-05
37	44	1.63	38	7	7	2019-01-05 01:00:00
53	48	1.83	39	7	7	2019-01-05 02:00:00
48	43	1.93	37	7	9	2019-01-05 03:00:00
39	39	1.86	30	7	17	2019-01-05 04:00:00
44	35	2.02	38	7	9	2019-01-05 05:00:00
54	54	1.93	42	7	8	2019-01-05 06:00:00
66	66	1.96	47	7	7	2019-01-05 07:00:00
73	77	1.97	54	8	8	2019-01-05 08:00:00
79	80	1.98	55	9	8	2019-01-05 09:00:00
93	98	2.04	60	9	10	2019-01-05 10:00:00
102	102	2.02	53	9	20	2019-01-05 11:00:00
101	101	1.98	52	9	23	2019-01-05 12:00:00
104	95	1.97	51	9	24	2019-01-05 13:00:00
103	101	1.93	51	8	22	2019-01-05 14:00:00
99	95	1.89	56	8	13	2019-01-05 15:00:00
87	90	1.89	54	8	11	2019-01-05 16:00:00
56	58	2.8	50	9	2	2019-01-05 19:00:00
76	76	2.68	47	9	2	2019-01-05 20:00:00
86	89	2.24	45	8	3	2019-01-05 21:00:00
55	46	2.01	42	8	3	2019-01-05 22:00:00
49	47	2.22	42	9	2	2019-01-05 23:00:00
61	62	2.1	41	8	2	2019-01-06
68	73	2.23	43	9	2	2019-01-06 01:00:00
80	84	2.09	40	8	2	2019-01-06 02:00:00
80	82	2.08	40	8	2	2019-01-06 03:00:00
84	89	2.05	40	9	2	2019-01-06 04:00:00
75	87	2.1	42	8	2	2019-01-06 05:00:00
87	99	2.02	43	8	2	2019-01-06 06:00:00
72	90	1.86	40	8	4	2019-01-06 07:00:00
79	106	1.81	38	8	6	2019-01-06 08:00:00
81	94	2.52	37	8	6	2019-01-06 09:00:00
127	151	2.02	43	8	12	2019-01-06 10:00:00
85	95	1.64	46	9	18	2019-01-06 11:00:00
69	76	1.45	41	9	30	2019-01-06 12:00:00
56	59	1.42	50	9	24	2019-01-06 13:00:00
62	70	1.42	58	8	17	2019-01-06 14:00:00
61	75	1.61	64	8	8	2019-01-06 15:00:00
78	94	1.86	65	7	5	2019-01-06 16:00:00
80	105	1.92	68	8	3	2019-01-06 17:00:00
84	106	1.73	61	7	6	2019-01-06 18:00:00
68	86	1.55	55	7	8	2019-01-06 19:00:00
55	66	1.46	59	7	8	2019-01-06 20:00:00
49	62	1.31	57	8	2	2019-01-06 21:00:00
63	70	1.19	53	8	2	2019-01-06 22:00:00
56	63	1.14	50	7	3	2019-01-06 23:00:00
50	65	1.1	50	8	2	2019-01-07
56	58	1.08	47	8	2	2019-01-07 01:00:00
51	59	1.05	46	8	3	2019-01-07 02:00:00
50	59	0.95	43	8	2	2019-01-07 03:00:00
50	63	0.86	39	8	3	2019-01-07 04:00:00
60	77	0.83	41	8	5	2019-01-07 05:00:00
68	74	0.88	42	8	6	2019-01-07 06:00:00
62	74	0.97	37	9	13	2019-01-07 07:00:00
54	75	0.94	37	9	23	2019-01-07 08:00:00
43	51	0.91	34	9	31	2019-01-07 09:00:00
40	55	0.94	42	8	27	2019-01-07 10:00:00
40	52	0.9	43	8	24	2019-01-07 11:00:00
46	56	0.94	53	10	14	2019-01-07 12:00:00
59	79	1.01	56	9	12	2019-01-07 13:00:00
59	81	1.07	55	10	10	2019-01-07 14:00:00
66	84	1.1	56	9	5	2019-01-07 15:00:00
71	87	1.12	56	10	5	2019-01-07 16:00:00
44	42	0.98	40	7	20	2019-01-07 20:00:00
51	55	0.97	39	6	19	2019-01-07 21:00:00
47	60	0.98	43	6	15	2019-01-07 22:00:00
51	49	0.95	31	7	27	2019-01-07 23:00:00
47	44	0.87	24	7	43	2019-01-08
37	48	0.87	25	7	38	2019-01-08 01:00:00
47	47	0.89	25	7	34	2019-01-08 02:00:00
38	47	0.99	39	8	18	2019-01-08 03:00:00
52	51	1.16	43	8	9	2019-01-08 04:00:00
59	65	1.29	35	10	18	2019-01-08 05:00:00
78	82	1.53	55	13	7	2019-01-08 06:00:00
96	106	1.63	57	14	8	2019-01-08 07:00:00
99	106	1.46	48	13	20	2019-01-08 08:00:00
93	114	1.52	48	16	30	2019-01-08 10:00:00
115	132	1.72	48	26	37	2019-01-08 11:00:00
144	164	2.01	52	28	38	2019-01-08 12:00:00
154	187	2.14	56	27	43	2019-01-08 13:00:00
153	187	2.03	63	24	41	2019-01-08 14:00:00
144	187	1.86	70	20	30	2019-01-08 15:00:00
144	186	1.86	80	18	22	2019-01-08 16:00:00
135	176	1.76	78	17	24	2019-01-08 17:00:00
116	152	1.43	60	16	32	2019-01-08 18:00:00
80	98	1.38	54	13	26	2019-01-08 19:00:00
67	86	1.36	55	12	19	2019-01-08 20:00:00
61	85	1.42	51	13	19	2019-01-08 21:00:00
53	69	1.34	46	12	19	2019-01-08 22:00:00
51	74	1.15	35	12	29	2019-01-08 23:00:00
35	52	1.11	34	11	31	2019-01-09
33	53	1.1	30	11	33	2019-01-09 01:00:00
32	55	1.1	28	9	32	2019-01-09 02:00:00
32	45	1.1	26	9	29	2019-01-09 03:00:00
39	42	1	26	8	28	2019-01-09 04:00:00
31	32	0.93	28	8	25	2019-01-09 05:00:00
28	25	1.03	40	8	12	2019-01-09 06:00:00
27	27	1.01	38	7	15	2019-01-09 07:00:00
30	26	1.07	41	8	15	2019-01-09 08:00:00
19	25	1.1	43	8	12	2019-01-09 09:00:00
24	16	1.17	45	8	11	2019-01-09 10:00:00
26	24	1.13	44	8	12	2019-01-09 11:00:00
38	35	1.08	45	8	12	2019-01-09 12:00:00
28	24	1.09	48	8	9	2019-01-09 13:00:00
26	22	1.07	54	8	7	2019-01-09 14:00:00
26	18	1.1	57	8	6	2019-01-09 15:00:00
20	25	1.09	59	8	5	2019-01-09 16:00:00
26	25	1.06	60	8	4	2019-01-09 17:00:00
33	24	0.97	58	8	4	2019-01-09 18:00:00
31	27	0.76	54	7	6	2019-01-09 19:00:00
35	28	0.72	57	7	4	2019-01-09 20:00:00
33	28	0.67	51	7	6	2019-01-09 21:00:00
24	25	0.64	46	7	7	2019-01-09 22:00:00
29	20	0.66	44	7	6	2019-01-09 23:00:00
32	29	0.65	43	7	6	2019-01-10
26	31	0.61	40	7	8	2019-01-10 01:00:00
24	22	0.63	43	7	5	2019-01-10 02:00:00
24	22	0.59	36	7	9	2019-01-10 03:00:00
25	25	0.65	36	7	12	2019-01-10 04:00:00
30	27	0.63	40	7	7	2019-01-10 05:00:00
36	31	0.74	47	7	4	2019-01-10 06:00:00
34	34	0.77	48	7	5	2019-01-10 07:00:00
32	42	0.82	47	8	7	2019-01-10 08:00:00
41	54	0.83	44	7	11	2019-01-10 09:00:00
39	38	0.84	38	8	16	2019-01-10 10:00:00
48	48	0.84	40	8	16	2019-01-10 11:00:00
35	40	0.89	48	8	11	2019-01-10 12:00:00
42	52	0.9	57	10	8	2019-01-10 13:00:00
61	76	0.88	60	12	10	2019-01-10 14:00:00
54	70	0.87	56	11	8	2019-01-10 15:00:00
54	70	0.87	56	11	8	2019-01-10 16:00:00
51	59	0.97	56	9	3	2019-01-10 17:00:00
50	56	1.07	55	9	3	2019-01-10 18:00:00
53	57	1.02	50	8	3	2019-01-10 19:00:00
48	58	1.04	50	8	4	2019-01-10 20:00:00
59	76	1.04	48	8	4	2019-01-10 21:00:00
55	75	1	47	8	2	2019-01-10 22:00:00
56	79	0.88	43	7	3	2019-01-10 23:00:00
58	78	0.86	41	7	3	2019-01-11
42	52	0.86	41	7	2	2019-01-11 01:00:00
42	48	0.85	41	7	2	2019-01-11 02:00:00
37	39	0.8	38	7	3	2019-01-11 03:00:00
22	20	0.82	37	7	3	2019-01-11 04:00:00
25	25	0.85	37	8	3	2019-01-11 05:00:00
29	24	0.92	38	8	2	2019-01-11 06:00:00
30	24	0.96	40	8	3	2019-01-11 07:00:00
32	29	1	37	8	4	2019-01-11 08:00:00
118	193	1.8	64	10	9	2019-01-14 08:00:00
132	172	1.91	62	11	14	2019-01-14 09:00:00
145	180	1.8	54	11	24	2019-01-14 10:00:00
128	150	1.55	49	12	28	2019-01-14 14:00:00
116	149	1.61	56	11	21	2019-01-14 15:00:00
128	167	1.78	73	13	10	2019-01-14 16:00:00
133	172	1.67	66	13	14	2019-01-14 17:00:00
137	180	1.65	71	12	6	2019-01-14 18:00:00
148	194	1.65	74	11	3	2019-01-14 19:00:00
155	193	1.55	70	11	3	2019-01-14 20:00:00
148	189	1.52	55	10	10	2019-01-14 21:00:00
149	179	1.54	38	10	21	2019-01-14 22:00:00
141	166	1.59	35	9	21	2019-01-14 23:00:00
134	161	1.58	33	9	20	2019-01-15
141	158	1.55	31	9	22	2019-01-15 01:00:00
122	148	1.67	43	9	8	2019-01-15 02:00:00
152	170	1.75	42	9	6	2019-01-15 03:00:00
151	178	1.71	34	10	16	2019-01-15 04:00:00
170	193	1.64	34	10	16	2019-01-15 05:00:00
169	194	1.81	45	10	5	2019-01-15 06:00:00
182	215	2.03	53	11	3	2019-01-15 07:00:00
200	241	1.96	47	11	9	2019-01-15 08:00:00
202	235	1.9	36	12	32	2019-01-15 09:00:00
198	227	2.18	39	14	32	2019-01-15 10:00:00
237	278	2.35	42	16	32	2019-01-15 11:00:00
246	289	2.38	48	15	31	2019-01-15 12:00:00
229	281	2.2	52	15	32	2019-01-15 13:00:00
195	245	1.72	44	13	40	2019-01-15 14:00:00
133	191	1.41	47	12	32	2019-01-15 15:00:00
83	156	1.12	34	12	37	2019-01-15 16:00:00
56	126	0.86	24	11	40	2019-01-15 17:00:00
46	106	0.7	19	11	38	2019-01-15 18:00:00
42	93	0.63	16	11	37	2019-01-15 19:00:00
38	80	0.63	15	11	35	2019-01-15 20:00:00
46	78	0.58	12	10	34	2019-01-15 21:00:00
43	68	0.59	13	10	33	2019-01-15 22:00:00
31	58	0.6	10	11	37	2019-01-15 23:00:00
31	64	0.58	9	10	38	2019-01-16
29	57	0.63	12	10	33	2019-01-16 01:00:00
32	55	0.68	11	10	31	2019-01-16 02:00:00
34	51	0.72	13	11	28	2019-01-16 03:00:00
30	47	0.73	13	10	27	2019-01-16 04:00:00
23	42	0.73	20	10	21	2019-01-16 05:00:00
28	46	0.84	29	10	16	2019-01-16 06:00:00
38	63	0.86	27	10	18	2019-01-16 07:00:00
28	76	0.82	34	11	21	2019-01-16 08:00:00
28	75	0.7	34	11	28	2019-01-16 09:00:00
34	75	0.68	32	10	32	2019-01-16 10:00:00
31	72	0.79	30	10	35	2019-01-16 11:00:00
38	89	0.86	32	10	37	2019-01-16 12:00:00
46	102	0.88	34	9	35	2019-01-16 13:00:00
50	105	0.85	34	10	35	2019-01-16 14:00:00
50	100	0.85	35	10	37	2019-01-16 15:00:00
48	98	0.89	39	10	32	2019-01-16 16:00:00
39	106	0.96	46	10	25	2019-01-16 17:00:00
51	104	1.16	56	9	12	2019-01-16 18:00:00
52	106	1.26	71	10	4	2019-01-16 19:00:00
53	112	1.3	78	10	3	2019-01-16 20:00:00
51	120	1.66	80	11	3	2019-01-16 21:00:00
55	131	1.55	75	10	2	2019-01-16 22:00:00
55	116	1.48	68	10	3	2019-01-16 23:00:00
54	96	1.35	63	9	2	2019-01-17
48	99	1.43	66	12	2	2019-01-17 01:00:00
62	141	1.32	68	15	2	2019-01-17 02:00:00
68	158	1.13	64	14	2	2019-01-17 03:00:00
62	123	1.1	61	11	2	2019-01-17 04:00:00
58	111	1.16	57	11	2	2019-01-17 05:00:00
61	135	1.35	58	12	3	2019-01-17 06:00:00
76	182	1.33	61	14	2	2019-01-17 07:00:00
69	180	1.25	55	16	5	2019-01-17 08:00:00
73	178	1.98	55	25	10	2019-01-17 09:00:00
85	168	1.22	54	19	19	2019-01-17 10:00:00
69	134	0.98	43	16	34	2019-01-17 11:00:00
57	113	0.89	43	14	40	2019-01-17 12:00:00
49	125	0.85	49	14	41	2019-01-17 13:00:00
58	109	0.75	36	12	54	2019-01-17 14:00:00
46	113	0.82	36	11	54	2019-01-17 15:00:00
55	115	0.96	64	12	24	2019-01-17 16:00:00
61	129	1.42	107	13	6	2019-01-17 17:00:00
79	185	2.03	108	14	4	2019-01-17 18:00:00
82	193	2.33	106	15	3	2019-01-17 19:00:00
89	225	2.33	104	15	3	2019-01-17 20:00:00
84	186	2.25	97	16	2	2019-01-17 21:00:00
88	185	1.98	89	16	2	2019-01-17 22:00:00
79	175	1.9	81	16	2	2019-01-17 23:00:00
78	163	1.88	77	15	2	2019-01-18
81	150	1.66	71	14	2	2019-01-18 01:00:00
71	126	1.48	71	13	2	2019-01-18 02:00:00
79	132	1.49	64	12	2	2019-01-18 03:00:00
79	131	1.55	64	12	2	2019-01-18 04:00:00
77	134	1.72	68	12	2	2019-01-18 05:00:00
77	138	2.15	72	14	2	2019-01-18 06:00:00
80	161	2.01	74	16	3	2019-01-18 07:00:00
87	168	1.79	73	19	6	2019-01-18 08:00:00
92	169	1.42	67	20	19	2019-01-18 09:00:00
71	152	1.14	51	16	47	2019-01-18 10:00:00
65	122	1.02	34	15	70	2019-01-18 11:00:00
53	114	0.94	30	15	81	2019-01-18 12:00:00
62	112	1	36	15	79	2019-01-18 13:00:00
75	124	1.04	44	16	74	2019-01-18 14:00:00
75	130	1.17	50	14	68	2019-01-18 15:00:00
80	153	1.28	60	14	54	2019-01-18 16:00:00
88	155	1.41	67	14	38	2019-01-18 17:00:00
95	159	1.43	68	14	38	2019-01-18 18:00:00
86	147	1.52	82	14	23	2019-01-18 19:00:00
83	136	1.63	98	13	15	2019-01-18 20:00:00
91	139	1.78	93	14	15	2019-01-18 21:00:00
86	140	1.51	84	13	12	2019-01-18 22:00:00
91	149	1.45	75	13	12	2019-01-18 23:00:00
101	150	1.38	67	14	12	2019-01-19
105	158	1.38	68	13	5	2019-01-19 01:00:00
108	163	1.42	69	13	4	2019-01-19 02:00:00
115	152	1.46	70	13	4	2019-01-19 03:00:00
108	156	1.49	65	13	3	2019-01-19 04:00:00
105	159	1.62	63	15	3	2019-01-19 05:00:00
96	147	1.51	60	14	4	2019-01-19 06:00:00
84	122	1.54	59	12	6	2019-01-19 07:00:00
90	133	1.56	58	13	8	2019-01-19 08:00:00
101	154	1.66	56	14	11	2019-01-19 09:00:00
108	158	1.62	50	11	18	2019-01-19 10:00:00
110	146	1.58	45	12	26	2019-01-19 11:00:00
105	151	1.55	44	12	27	2019-01-19 12:00:00
107	159	1.52	46	13	27	2019-01-19 13:00:00
108	154	1.56	52	12	20	2019-01-19 14:00:00
110	167	1.58	50	12	19	2019-01-19 15:00:00
118	176	1.7	53	12	12	2019-01-19 16:00:00
128	183	1.64	61	14	9	2019-01-19 17:00:00
125	187	1.68	66	15	5	2019-01-19 18:00:00
148	215	1.78	67	14	3	2019-01-19 19:00:00
155	211	1.81	63	14	4	2019-01-19 20:00:00
154	212	1.69	60	13	5	2019-01-19 21:00:00
155	205	1.56	54	12	8	2019-01-19 22:00:00
150	202	1.62	50	12	6	2019-01-19 23:00:00
156	213	1.71	47	13	8	2019-01-20
164	226	1.74	48	14	5	2019-01-20 01:00:00
168	216	2.11	50	15	3	2019-01-20 02:00:00
170	220	2.4	50	17	2	2019-01-20 03:00:00
177	228	2.45	51	17	4	2019-01-20 04:00:00
169	225	1.91	49	16	5	2019-01-20 05:00:00
160	206	1.81	44	17	13	2019-01-20 06:00:00
137	194	1.84	40	18	16	2019-01-20 07:00:00
140	191	1.7	40	21	24	2019-01-20 08:00:00
112	167	1.37	31	16	37	2019-01-20 09:00:00
72	114	1.45	36	20	37	2019-01-20 10:00:00
82	130	1.34	34	17	40	2019-01-20 11:00:00
64	117	1.59	30	17	54	2019-01-20 12:00:00
57	107	2.51	40	23	49	2019-01-20 13:00:00
66	108	2.15	36	20	58	2019-01-20 14:00:00
66	115	1.11	25	15	63	2019-01-20 15:00:00
37	86	0.94	24	12	55	2019-01-20 16:00:00
36	85	0.88	24	11	52	2019-01-20 17:00:00
36	70	0.88	33	12	41	2019-01-20 18:00:00
34	64	0.9	42	11	28	2019-01-20 19:00:00
35	63	1	55	10	14	2019-01-20 20:00:00
38	78	1.09	67	10	4	2019-01-20 21:00:00
46	93	1.16	67	12	4	2019-01-20 22:00:00
44	89	1.16	67	11	4	2019-01-20 23:00:00
52	85	1.32	64	10	3	2019-01-21
52	105	1.26	61	10	3	2019-01-21 01:00:00
52	69	1.31	62	10	3	2019-01-21 02:00:00
46	69	1.38	64	10	2	2019-01-21 03:00:00
47	80	1.3	66	10	3	2019-01-21 04:00:00
44	92	1.38	66	11	3	2019-01-21 05:00:00
42	79	1.6	72	13	3	2019-01-21 06:00:00
51	132	1.85	77	16	3	2019-01-21 07:00:00
53	187	1.83	78	16	7	2019-01-21 08:00:00
64	131	1.65	61	17	33	2019-01-21 09:00:00
90	131	1.54	46	17	46	2019-01-21 10:00:00
81	129	1.63	35	20	64	2019-01-21 11:00:00
122	175	1.29	110	15	6	2019-01-21 18:00:00
126	203	1.18	110	16	4	2019-01-21 19:00:00
141	190	1.07	106	16	3	2019-01-21 20:00:00
129	194	1.07	101	16	4	2019-01-21 21:00:00
143	196	1.01	93	15	4	2019-01-21 22:00:00
135	183	1.01	91	14	3	2019-01-21 23:00:00
136	198	1.03	83	14	3	2019-01-22
128	183	1.06	79	15	3	2019-01-22 01:00:00
130	199	0.95	79	16	2	2019-01-22 02:00:00
127	184	0.98	75	16	2	2019-01-22 03:00:00
128	185	1.04	73	17	2	2019-01-22 04:00:00
125	182	1.19	72	18	2	2019-01-22 05:00:00
125	184	1.21	78	22	2	2019-01-22 06:00:00
104	195	0.74	71	21	5	2019-01-22 07:00:00
90	174	0.39	51	19	19	2019-01-22 08:00:00
73	124	0.27	40	16	34	2019-01-22 09:00:00
54	112	0.18	29	15	59	2019-01-22 10:00:00
58	121	0.16	20	15	85	2019-01-22 11:00:00
46	104	0.19	20	15	92	2019-01-22 12:00:00
53	107	0.21	24	16	96	2019-01-22 13:00:00
67	104	0.22	27	16	94	2019-01-22 14:00:00
57	104	0.27	36	15	87	2019-01-22 15:00:00
70	124	0.54	92	16	28	2019-01-22 17:00:00
84	151	0.82	117	16	5	2019-01-22 18:00:00
88	162	1.09	113	17	4	2019-01-22 19:00:00
96	167	1.45	118	20	4	2019-01-22 20:00:00
106	184	1.59	107	21	3	2019-01-22 21:00:00
95	184	1.36	94	17	3	2019-01-22 22:00:00
92	145	1.07	88	14	2	2019-01-22 23:00:00
80	122	1.07	83	14	2	2019-01-23
84	122	0.96	78	14	2	2019-01-23 01:00:00
83	123	0.88	87	16	2	2019-01-23 02:00:00
88	133	0.86	79	15	2	2019-01-23 03:00:00
81	124	0.84	76	14	2	2019-01-23 04:00:00
89	129	0.9	83	16	2	2019-01-23 05:00:00
98	147	1.03	83	17	2	2019-01-23 06:00:00
111	183	1.11	82	20	3	2019-01-23 07:00:00
109	200	1.18	88	26	4	2019-01-23 08:00:00
119	202	2.13	93	57	11	2019-01-23 09:00:00
112	187	1.14	79	40	31	2019-01-23 10:00:00
92	146	0.64	55	22	64	2019-01-23 11:00:00
66	105	0.31	30	17	100	2019-01-23 12:00:00
60	100	0.28	30	16	102	2019-01-23 13:00:00
64	94	0.28	40	16	92	2019-01-23 14:00:00
63	123	0.3	54	15	83	2019-01-23 15:00:00
59	126	0.78	119	14	14	2019-01-23 16:00:00
84	196	2	128	28	6	2019-01-23 17:00:00
121	267	2.26	121	29	3	2019-01-23 18:00:00
101	239	1.96	119	21	3	2019-01-23 19:00:00
107	206	1.98	115	22	3	2019-01-23 20:00:00
97	176	2.27	106	22	3	2019-01-23 21:00:00
96	189	1.7	94	19	2	2019-01-23 22:00:00
92	149	1.3	85	15	2	2019-01-23 23:00:00
73	119	1.06	81	13	2	2019-01-24
79	110	1	78	13	2	2019-01-24 01:00:00
77	118	0.96	73	12	2	2019-01-24 02:00:00
88	118	0.89	79	15	2	2019-01-24 03:00:00
97	132	0.93	86	17	2	2019-01-24 04:00:00
105	145	1.06	82	16	3	2019-01-24 05:00:00
114	170	1.32	89	18	3	2019-01-24 06:00:00
132	216	1.56	102	23	3	2019-01-24 07:00:00
131	217	1.3	106	25	6	2019-01-24 08:00:00
133	211	1.08	115	25	12	2019-01-24 09:00:00
130	201	0.67	58	22	69	2019-01-24 10:00:00
101	139	0.55	41	19	105	2019-01-24 11:00:00
94	134	0.51	41	18	112	2019-01-24 12:00:00
90	119	0.41	54	18	108	2019-01-24 13:00:00
85	130	0.36	47	17	110	2019-01-24 14:00:00
78	124	0.42	56	17	105	2019-01-24 15:00:00
94	134	0.5	54	16	102	2019-01-24 16:00:00
88	141	0.61	63	17	85	2019-01-24 17:00:00
102	157	0.74	79	20	66	2019-01-24 18:00:00
113	171	1.08	134	17	9	2019-01-24 19:00:00
129	225	0.98	130	16	11	2019-01-24 20:00:00
128	179	0.72	90	16	46	2019-01-24 21:00:00
135	169	0.68	80	16	50	2019-01-24 22:00:00
136	175	0.65	81	16	39	2019-01-24 23:00:00
142	182	0.76	96	17	21	2019-01-25
133	174	0.85	105	18	11	2019-01-25 01:00:00
124	164	0.96	103	17	8	2019-01-25 02:00:00
113	158	0.9	99	17	8	2019-01-25 03:00:00
117	154	0.76	99	17	8	2019-01-25 04:00:00
109	151	0.6	78	17	23	2019-01-25 05:00:00
100	143	0.74	97	16	6	2019-01-25 06:00:00
103	155	0.81	94	17	10	2019-01-25 07:00:00
106	161	0.98	88	22	9	2019-01-25 08:00:00
115	198	0.98	86	22	14	2019-01-25 09:00:00
114	164	0.9	82	23	23	2019-01-25 10:00:00
109	164	0.75	65	27	48	2019-01-25 11:00:00
104	158	0.5	31	19	88	2019-01-25 12:00:00
79	149	0.39	26	15	92	2019-01-25 13:00:00
66	113	0.3	26	14	90	2019-01-25 14:00:00
64	96	0.31	22	15	91	2019-01-25 15:00:00
67	94	0.36	30	11	44	2019-01-25 16:00:00
67	125	0.35	27	9	37	2019-01-25 17:00:00
71	102	0.33	23	9	43	2019-01-25 18:00:00
71	103	0.36	23	11	48	2019-01-25 19:00:00
56	88	0.33	27	13	45	2019-01-25 20:00:00
56	73	0.28	24	13	48	2019-01-25 21:00:00
48	69	0.11	14	12	64	2019-01-25 22:00:00
26	59	0.13	16	12	59	2019-01-25 23:00:00
30	60	0.09	19	14	51	2019-01-26
28	57	0.07	16	13	52	2019-01-26 01:00:00
21	47	0.07	17	13	49	2019-01-26 02:00:00
17	34	0.1	19	16	47	2019-01-26 03:00:00
22	29	0.09	16	16	50	2019-01-26 04:00:00
16	32	0.05	20	14	48	2019-01-26 05:00:00
22	30	0.1	36	13	30	2019-01-26 06:00:00
15	38	0.1	27	14	38	2019-01-26 07:00:00
18	29	0.11	19	13	53	2019-01-26 08:00:00
19	28	0.12	19	11	58	2019-01-26 09:00:00
13	43	0.11	18	11	62	2019-01-26 10:00:00
18	37	0.08	14	10	67	2019-01-26 11:00:00
15	33	0.06	15	10	67	2019-01-26 12:00:00
21	29	0.08	21	11	66	2019-01-26 13:00:00
13	36	0.08	23	12	68	2019-01-26 14:00:00
11	40	0.06	28	12	61	2019-01-26 15:00:00
18	42	0.11	29	10	56	2019-01-26 16:00:00
19	37	0.16	35	10	50	2019-01-26 17:00:00
23	49	0.22	37	12	44	2019-01-26 18:00:00
35	51	0.21	43	11	36	2019-01-26 19:00:00
21	52	0.28	46	12	31	2019-01-26 20:00:00
31	57	0.22	48	10	28	2019-01-26 21:00:00
29	54	0.23	47	10	25	2019-01-26 22:00:00
32	56	0.21	34	11	37	2019-01-26 23:00:00
34	51	0.17	53	11	17	2019-01-27
31	59	0.26	54	11	8	2019-01-27 01:00:00
40	59	0.33	44	11	16	2019-01-27 02:00:00
32	53	0.51	42	12	17	2019-01-27 03:00:00
25	48	0.64	31	12	26	2019-01-27 04:00:00
32	53	0.4	34	11	25	2019-01-27 05:00:00
32	51	0.31	36	10	25	2019-01-27 06:00:00
29	51	0.22	25	11	39	2019-01-27 07:00:00
28	51	0.21	20	12	49	2019-01-27 08:00:00
23	58	0.24	21	12	50	2019-01-27 09:00:00
34	52	0.22	22	12	56	2019-01-27 10:00:00
28	59	0.22	20	11	61	2019-01-27 11:00:00
31	53	0.2	19	10	71	2019-01-27 12:00:00
31	47	0.2	20	9	74	2019-01-27 13:00:00
31	50	0.22	21	10	78	2019-01-27 14:00:00
31	52	0.25	24	9	77	2019-01-27 15:00:00
31	55	0.37	44	10	57	2019-01-27 16:00:00
44	70	0.53	67	11	27	2019-01-27 17:00:00
52	91	0.51	82	10	13	2019-01-27 18:00:00
51	95	0.51	81	11	9	2019-01-27 19:00:00
57	98	0.56	85	12	4	2019-01-27 20:00:00
57	86	0.65	83	11	5	2019-01-27 21:00:00
53	86	0.58	83	11	4	2019-01-27 22:00:00
50	87	0.62	81	11	4	2019-01-27 23:00:00
55	84	0.57	77	12	2	2019-01-28
52	101	0.54	77	12	3	2019-01-28 01:00:00
54	102	0.56	78	13	3	2019-01-28 02:00:00
68	101	0.72	74	19	3	2019-01-28 03:00:00
84	120	0.65	59	18	12	2019-01-28 04:00:00
95	120	0.5	42	16	31	2019-01-28 05:00:00
103	131	0.56	41	16	38	2019-01-28 06:00:00
107	130	0.54	35	15	45	2019-01-28 07:00:00
82	118	0.52	34	14	49	2019-01-28 08:00:00
89	109	0.56	48	15	35	2019-01-28 09:00:00
95	103	0.73	45	10	27	2019-01-28 14:00:00
95	109	0.78	46	10	27	2019-01-28 15:00:00
113	128	0.76	51	10	25	2019-01-28 16:00:00
111	128	0.82	55	10	19	2019-01-28 17:00:00
110	124	0.83	58	10	16	2019-01-28 18:00:00
109	122	0.84	64	10	12	2019-01-28 19:00:00
113	122	0.83	62	10	11	2019-01-28 20:00:00
115	119	0.84	63	9	9	2019-01-28 21:00:00
115	125	0.83	57	11	14	2019-01-28 22:00:00
115	123	0.85	55	10	12	2019-01-28 23:00:00
102	125	0.8	38	11	28	2019-01-29
107	116	0.76	37	10	31	2019-01-29 01:00:00
92	110	0.7	30	10	40	2019-01-29 02:00:00
82	103	0.74	27	11	48	2019-01-29 03:00:00
78	93	0.68	27	11	50	2019-01-29 04:00:00
76	99	0.75	30	11	44	2019-01-29 05:00:00
76	108	0.83	43	11	24	2019-01-29 06:00:00
90	119	0.93	47	12	20	2019-01-29 07:00:00
56	134	0.99	39	14	32	2019-01-29 08:00:00
50	122	1.21	34	18	43	2019-01-29 09:00:00
57	105	1.07	28	16	56	2019-01-29 10:00:00
61	106	0.97	29	16	62	2019-01-29 11:00:00
60	107	0.96	30	15	64	2019-01-29 12:00:00
60	110	0.95	30	14	67	2019-01-29 13:00:00
71	105	0.93	34	12	59	2019-01-29 14:00:00
69	104	1.05	42	12	48	2019-01-29 15:00:00
74	112	1.11	41	13	50	2019-01-29 16:00:00
71	106	1.07	48	12	41	2019-01-29 17:00:00
84	115	0.93	43	12	42	2019-01-29 18:00:00
80	101	0.88	47	10	35	2019-01-29 19:00:00
76	97	1.08	63	10	16	2019-01-29 20:00:00
75	96	0.98	62	9	10	2019-01-29 21:00:00
82	92	0.96	49	9	15	2019-01-29 22:00:00
79	93	0.89	44	9	20	2019-01-29 23:00:00
98	101	1.1	62	9	4	2019-01-30
83	97	1.01	56	9	6	2019-01-30 01:00:00
85	107	1.04	56	8	5	2019-01-30 02:00:00
84	100	1.07	55	9	4	2019-01-30 03:00:00
87	99	1	50	9	5	2019-01-30 04:00:00
89	102	1.06	54	8	3	2019-01-30 05:00:00
78	91	1.01	51	9	3	2019-01-30 06:00:00
71	86	0.93	46	10	3	2019-01-30 07:00:00
63	78	0.82	47	10	4	2019-01-30 08:00:00
57	76	0.79	42	9	5	2019-01-30 09:00:00
61	72	0.77	44	9	5	2019-01-30 10:00:00
50	71	0.78	42	9	5	2019-01-30 11:00:00
52	73	0.75	45	9	4	2019-01-30 12:00:00
56	56	0.78	45	9	4	2019-01-30 13:00:00
50	56	0.59	44	9	7	2019-01-30 14:00:00
45	49	0.62	51	8	6	2019-01-30 15:00:00
38	42	0.62	55	9	3	2019-01-30 16:00:00
40	47	0.56	53	8	5	2019-01-30 17:00:00
45	43	0.41	34	8	20	2019-01-30 18:00:00
38	37	0.31	24	8	31	2019-01-30 19:00:00
25	24	0.33	20	8	35	2019-01-30 20:00:00
24	18	0.29	18	8	43	2019-01-30 21:00:00
18	15	0.2	14	8	56	2019-01-30 22:00:00
13	5	0.11	9	8	69	2019-01-30 23:00:00
7	3	0.14	6	7	73	2019-01-31
6	2	0.12	5	7	73	2019-01-31 01:00:00
1	2	0.08	7	7	71	2019-01-31 02:00:00
2	2	0.13	10	7	69	2019-01-31 03:00:00
2	2	0.35	17	7	66	2019-01-31 04:00:00
2	2	0.53	28	8	56	2019-01-31 05:00:00
14	2	0.67	38	8	44	2019-01-31 06:00:00
17	13	0.61	29	8	49	2019-01-31 07:00:00
17	12	0.43	19	7	57	2019-01-31 08:00:00
20	13	0.34	18	7	57	2019-01-31 09:00:00
11	9	0.31	18	7	59	2019-01-31 10:00:00
9	9	0.31	17	7	63	2019-01-31 11:00:00
14	7	0.33	19	7	58	2019-01-31 12:00:00
13	11	0.3	20	7	56	2019-01-31 13:00:00
21	18	0.48	27	7	51	2019-01-31 14:00:00
27	22	0.86	30	10	50	2019-01-31 15:00:00
31	32	0.94	31	9	46	2019-01-31 16:00:00
41	44	0.93	32	9	44	2019-01-31 17:00:00
49	50	0.63	27	8	47	2019-01-31 18:00:00
33	43	0.42	23	7	52	2019-01-31 19:00:00
28	39	0.4	24	7	50	2019-01-31 20:00:00
31	38	0.32	19	7	58	2019-01-31 21:00:00
35	43	0.32	14	7	66	2019-01-31 22:00:00
36	42	0.3	13	7	67	2019-01-31 23:00:00
28	40	0.33	12	7	69	2019-02-01
40	48	0.37	11	7	69	2019-02-01 01:00:00
34	53	0.47	11	7	72	2019-02-01 02:00:00
51	56	0.56	9	7	77	2019-02-01 03:00:00
59	58	0.57	14	8	74	2019-02-01 04:00:00
51	58	0.62	17	8	69	2019-02-01 05:00:00
63	62	0.69	22	8	64	2019-02-01 06:00:00
59	61	0.7	20	8	63	2019-02-01 07:00:00
51	66	0.68	19	9	67	2019-02-01 08:00:00
57	67	0.72	21	8	66	2019-02-01 09:00:00
53	68	0.76	22	9	69	2019-02-01 10:00:00
58	72	0.68	16	10	81	2019-02-01 11:00:00
51	56	0.7	15	10	92	2019-02-01 13:00:00
40	66	0.63	18	10	93	2019-02-01 14:00:00
37	58	0.92	25	11	88	2019-02-01 15:00:00
46	84	1.04	40	14	77	2019-02-01 16:00:00
55	74	1.09	40	11	66	2019-02-01 17:00:00
68	87	1.1	37	9	64	2019-02-01 18:00:00
69	86	1.1	44	9	54	2019-02-01 19:00:00
70	89	1.03	38	9	55	2019-02-01 20:00:00
90	90	1.02	36	9	52	2019-02-01 21:00:00
89	93	1.07	31	8	52	2019-02-01 22:00:00
79	88	0.98	24	8	58	2019-02-01 23:00:00
82	84	1.07	24	9	47	2019-02-02
86	92	1.12	27	9	39	2019-02-02 01:00:00
83	88	1.03	27	10	39	2019-02-02 02:00:00
84	83	0.96	24	9	40	2019-02-02 03:00:00
82	80	1.03	25	10	38	2019-02-02 04:00:00
83	88	1.05	33	10	27	2019-02-02 05:00:00
86	91	1.01	44	10	18	2019-02-02 06:00:00
84	98	1.09	38	10	22	2019-02-02 07:00:00
93	99	1.06	37	11	25	2019-02-02 08:00:00
88	98	1.05	36	11	25	2019-02-02 09:00:00
87	99	1.11	37	11	31	2019-02-02 10:00:00
78	88	1.06	36	11	34	2019-02-02 11:00:00
75	88	1.12	38	11	32	2019-02-02 12:00:00
78	90	1.14	43	11	24	2019-02-02 13:00:00
85	95	1.23	50	11	15	2019-02-02 14:00:00
86	103	1.3	58	11	9	2019-02-02 15:00:00
90	101	1.35	57	11	7	2019-02-02 16:00:00
77	101	1.22	58	10	8	2019-02-02 17:00:00
81	99	1.36	61	11	5	2019-02-02 18:00:00
85	99	1.36	58	11	5	2019-02-02 19:00:00
82	101	1.51	64	11	3	2019-02-02 20:00:00
87	104	1.66	67	12	3	2019-02-02 21:00:00
76	98	1.71	67	13	2	2019-02-02 22:00:00
80	97	1.71	64	13	2	2019-02-02 23:00:00
80	92	1.64	56	13	2	2019-02-03
73	80	1.4	46	12	8	2019-02-03 01:00:00
66	72	1.19	24	10	29	2019-02-03 02:00:00
49	48	1.2	15	9	40	2019-02-03 03:00:00
63	56	1.28	18	9	34	2019-02-03 04:00:00
59	52	1.24	27	9	25	2019-02-03 05:00:00
66	61	1.31	32	9	16	2019-02-03 06:00:00
80	73	1.42	33	9	18	2019-02-03 07:00:00
96	89	1.39	30	8	26	2019-02-03 08:00:00
90	98	1.33	26	8	42	2019-02-03 09:00:00
90	93	1.32	24	9	45	2019-02-03 10:00:00
98	101	1.29	24	8	49	2019-02-03 11:00:00
97	105	1.29	22	8	51	2019-02-03 12:00:00
91	99	1.37	27	9	48	2019-02-03 13:00:00
100	106	1.35	28	9	48	2019-02-03 14:00:00
106	114	1.37	32	9	44	2019-02-03 15:00:00
115	119	1.46	33	9	41	2019-02-03 16:00:00
117	123	1.44	37	9	39	2019-02-03 17:00:00
129	139	1.58	45	9	30	2019-02-03 18:00:00
140	141	1.58	51	9	19	2019-02-03 19:00:00
130	145	1.52	45	9	21	2019-02-03 20:00:00
137	151	1.62	50	9	14	2019-02-03 21:00:00
143	153	1.77	57	9	3	2019-02-03 22:00:00
138	151	1.74	52	9	4	2019-02-03 23:00:00
136	157	1.83	47	9	4	2019-02-04
136	151	1.98	44	9	5	2019-02-04 01:00:00
137	154	1.88	32	10	21	2019-02-04 02:00:00
129	177	1.83	29	9	23	2019-02-04 03:00:00
142	169	1.96	40	9	3	2019-02-04 04:00:00
127	152	1.98	37	10	2	2019-02-04 05:00:00
132	143	2.02	41	10	4	2019-02-04 06:00:00
132	157	1.89	43	11	10	2019-02-04 07:00:00
143	172	1.76	35	15	32	2019-02-04 08:00:00
128	194	1.59	27	16	54	2019-02-04 09:00:00
125	195	1.41	14	15	88	2019-02-04 10:00:00
94	161	1.54	17	14	96	2019-02-04 11:00:00
106	163	1.24	13	12	101	2019-02-04 12:00:00
70	107	0.97	12	11	105	2019-02-04 13:00:00
58	86	0.95	12	10	103	2019-02-04 14:00:00
62	94	1.37	21	11	103	2019-02-04 15:00:00
102	135	1.66	29	14	92	2019-02-04 16:00:00
112	159	1.52	23	13	94	2019-02-04 17:00:00
110	147	1.5	22	12	95	2019-02-04 18:00:00
116	158	1.4	20	12	98	2019-02-04 19:00:00
107	156	1.33	17	12	102	2019-02-04 20:00:00
101	146	1.33	18	12	98	2019-02-04 21:00:00
109	157	1.32	19	12	92	2019-02-04 22:00:00
116	160	1.26	16	11	84	2019-02-04 23:00:00
112	156	1.09	17	11	77	2019-02-05
97	146	0.86	15	11	70	2019-02-05 01:00:00
83	140	0.84	17	10	57	2019-02-05 02:00:00
77	131	0.83	19	9	42	2019-02-05 03:00:00
83	124	0.78	20	9	45	2019-02-05 04:00:00
78	137	0.86	26	9	28	2019-02-05 05:00:00
77	121	0.88	33	9	28	2019-02-05 06:00:00
80	143	0.9	32	11	34	2019-02-05 07:00:00
78	132	0.82	22	11	53	2019-02-05 08:00:00
77	130	0.95	16	12	67	2019-02-05 09:00:00
75	126	1.17	19	14	70	2019-02-05 10:00:00
94	132	1.28	19	16	72	2019-02-05 11:00:00
106	132	1.16	16	14	77	2019-02-05 12:00:00
101	126	1.2	18	15	78	2019-02-05 13:00:00
101	128	1.15	18	14	77	2019-02-05 14:00:00
101	126	1.18	22	14	74	2019-02-05 15:00:00
100	127	1.35	39	12	52	2019-02-05 16:00:00
108	149	1.38	45	11	42	2019-02-05 17:00:00
103	133	1.53	53	11	26	2019-02-05 18:00:00
108	130	1.73	68	11	6	2019-02-05 19:00:00
110	134	1.84	67	11	3	2019-02-05 20:00:00
122	140	1.94	66	12	2	2019-02-05 21:00:00
129	149	1.94	59	12	2	2019-02-05 22:00:00
126	150	1.84	52	10	3	2019-02-05 23:00:00
135	156	1.9	47	10	5	2019-02-06
150	161	1.74	43	10	10	2019-02-06 01:00:00
152	166	1.56	32	10	19	2019-02-06 02:00:00
131	151	1.46	24	10	26	2019-02-06 03:00:00
115	133	1.39	20	9	28	2019-02-06 04:00:00
107	119	1.33	20	10	30	2019-02-06 05:00:00
106	115	1.29	28	10	19	2019-02-06 06:00:00
100	109	1.34	26	10	21	2019-02-06 07:00:00
94	103	1.27	22	11	25	2019-02-06 08:00:00
86	96	1.24	19	10	30	2019-02-06 09:00:00
72	77	1.2	17	11	39	2019-02-06 10:00:00
62	67	1.13	13	11	49	2019-02-06 11:00:00
54	58	1.07	9	12	64	2019-02-06 12:00:00
37	40	1.06	7	12	76	2019-02-06 13:00:00
33	31	1.1	10	11	75	2019-02-06 14:00:00
39	38	1.24	23	11	56	2019-02-06 15:00:00
50	63	1.43	29	13	50	2019-02-06 16:00:00
69	74	1.44	33	24	35	2019-02-06 19:00:00
70	80	1.7	36	14	32	2019-02-06 21:00:00
77	77	1.59	28	13	32	2019-02-06 22:00:00
87	92	1.55	12	10	51	2019-02-06 23:00:00
70	71	1.64	11	9	62	2019-02-07
76	72	1.57	8	9	72	2019-02-07 01:00:00
92	89	1.49	8	9	65	2019-02-07 02:00:00
93	99	1.49	8	8	59	2019-02-07 03:00:00
62	61	1.36	11	8	39	2019-02-07 04:00:00
68	66	1.28	13	8	28	2019-02-07 05:00:00
74	90	1.17	14	8	49	2019-02-07 06:00:00
107	135	1.1	14	9	58	2019-02-07 07:00:00
93	122	1.05	15	9	62	2019-02-07 08:00:00
92	123	0.94	15	9	63	2019-02-07 09:00:00
69	92	0.9	15	8	60	2019-02-07 10:00:00
64	94	0.96	15	8	57	2019-02-07 11:00:00
73	113	1.03	17	8	54	2019-02-07 12:00:00
73	115	0.87	14	8	60	2019-02-07 13:00:00
57	84	0.72	11	8	70	2019-02-07 14:00:00
15	36	0.65	11	8	70	2019-02-07 20:00:00
17	12	0.6	14	8	58	2019-02-08 06:00:00
17	11	0.63	17	8	57	2019-02-08 07:00:00
19	18	0.63	15	8	58	2019-02-08 08:00:00
25	18	0.64	13	8	61	2019-02-08 09:00:00
19	18	0.69	16	8	60	2019-02-08 10:00:00
17	22	0.67	15	8	62	2019-02-08 11:00:00
18	23	0.66	15	8	62	2019-02-08 12:00:00
15	17	0.7	20	8	58	2019-02-08 13:00:00
17	23	0.7	23	8	54	2019-02-08 14:00:00
17	30	0.68	19	7	55	2019-02-08 15:00:00
27	32	0.72	24	7	48	2019-02-08 16:00:00
25	28	0.75	27	8	44	2019-02-08 17:00:00
25	35	0.68	25	8	40	2019-02-08 18:00:00
28	28	0.67	21	8	45	2019-02-08 19:00:00
24	17	0.67	18	9	49	2019-02-08 20:00:00
17	18	0.67	12	8	54	2019-02-08 21:00:00
11	11	0.66	10	10	57	2019-02-08 22:00:00
18	9	0.65	9	11	60	2019-02-08 23:00:00
10	14	0.65	10	11	58	2019-02-09
17	10	0.65	10	11	61	2019-02-09 01:00:00
20	13	0.63	8	8	63	2019-02-09 02:00:00
16	7	0.62	9	7	64	2019-02-09 03:00:00
14	5	0.6	8	7	67	2019-02-09 04:00:00
10	7	0.6	12	8	65	2019-02-09 05:00:00
10	7	0.6	14	8	62	2019-02-09 06:00:00
18	10	0.64	17	8	63	2019-02-09 07:00:00
12	9	0.71	14	7	65	2019-02-09 08:00:00
18	14	0.74	13	8	63	2019-02-09 09:00:00
16	17	0.92	15	10	61	2019-02-09 10:00:00
31	34	1.02	17	10	65	2019-02-09 11:00:00
40	39	1	20	11	68	2019-02-09 12:00:00
45	48	0.98	21	11	68	2019-02-09 13:00:00
51	56	1.01	22	15	68	2019-02-09 14:00:00
54	62	1.03	28	12	63	2019-02-09 15:00:00
54	71	0.97	23	11	64	2019-02-09 16:00:00
49	59	0.9	22	11	61	2019-02-09 17:00:00
42	40	0.8	18	9	65	2019-02-09 18:00:00
23	29	0.84	20	8	59	2019-02-09 19:00:00
27	26	0.79	20	8	55	2019-02-09 20:00:00
20	23	0.83	20	8	57	2019-02-09 21:00:00
27	27	0.87	15	8	62	2019-02-09 22:00:00
22	38	0.88	10	9	68	2019-02-09 23:00:00
29	34	0.94	17	9	64	2019-02-10
29	33	0.94	12	8	67	2019-02-10 01:00:00
27	37	0.94	13	9	66	2019-02-10 02:00:00
31	35	0.91	10	9	71	2019-02-10 03:00:00
33	35	0.96	11	9	72	2019-02-10 04:00:00
35	41	1.03	16	10	67	2019-02-10 05:00:00
36	37	1.01	17	10	66	2019-02-10 06:00:00
38	42	1	17	9	62	2019-02-10 07:00:00
38	42	0.98	19	9	62	2019-02-10 08:00:00
38	37	1.01	22	10	61	2019-02-10 09:00:00
41	37	1.16	25	10	57	2019-02-10 10:00:00
37	44	1.04	27	14	55	2019-02-10 11:00:00
43	53	0.94	20	13	59	2019-02-10 12:00:00
44	47	0.87	24	10	57	2019-02-10 13:00:00
38	36	0.79	22	8	53	2019-02-10 14:00:00
22	25	0.82	22	8	50	2019-02-10 15:00:00
27	31	0.78	26	8	48	2019-02-10 16:00:00
20	26	0.75	23	8	47	2019-02-10 17:00:00
22	25	0.78	25	8	44	2019-02-10 18:00:00
24	24	0.78	22	8	46	2019-02-10 19:00:00
23	25	0.79	22	10	48	2019-02-10 20:00:00
25	24	0.76	26	10	46	2019-02-10 21:00:00
30	21	0.83	21	11	48	2019-02-10 22:00:00
28	20	0.76	17	8	47	2019-02-10 23:00:00
19	21	0.74	18	8	47	2019-02-11
21	24	0.79	17	8	45	2019-02-11 01:00:00
28	23	0.86	21	8	37	2019-02-11 02:00:00
36	42	0.89	21	7	34	2019-02-11 03:00:00
44	48	0.87	20	7	32	2019-02-11 04:00:00
47	47	0.95	22	7	31	2019-02-11 05:00:00
45	47	0.9	30	8	26	2019-02-11 06:00:00
41	39	0.92	28	8	32	2019-02-11 07:00:00
36	41	1.1	20	8	55	2019-02-11 08:00:00
29	33	1.21	18	9	56	2019-02-11 09:00:00
35	34	1.18	20	9	60	2019-02-11 10:00:00
37	43	0.95	13	8	74	2019-02-11 11:00:00
34	34	0.93	11	8	89	2019-02-11 12:00:00
37	37	0.98	13	9	95	2019-02-11 13:00:00
38	32	1.03	15	9	93	2019-02-11 14:00:00
41	42	1.1	16	9	97	2019-02-11 15:00:00
39	44	0.99	20	9	89	2019-02-11 16:00:00
37	45	0.94	24	10	81	2019-02-11 17:00:00
42	47	0.97	29	10	73	2019-02-11 18:00:00
46	42	1.03	35	10	61	2019-02-11 19:00:00
41	45	1.13	51	10	40	2019-02-11 20:00:00
38	45	1.06	42	13	40	2019-02-11 21:00:00
48	51	1.11	25	12	48	2019-02-11 22:00:00
42	40	1.26	28	11	40	2019-02-11 23:00:00
39	36	1.3	26	12	39	2019-02-12
40	40	1.18	30	12	35	2019-02-12 01:00:00
45	47	1.46	37	11	29	2019-02-12 02:00:00
70	74	1.61	29	12	44	2019-02-12 03:00:00
79	79	1.5	29	11	43	2019-02-12 04:00:00
80	83	1.64	32	11	39	2019-02-12 05:00:00
73	81	1.63	31	13	47	2019-02-12 06:00:00
62	75	1.53	26	13	52	2019-02-12 07:00:00
57	67	1.28	25	11	60	2019-02-12 08:00:00
51	54	1.51	37	11	46	2019-02-12 09:00:00
53	63	1.69	45	11	32	2019-02-12 10:00:00
58	61	1.61	52	11	25	2019-02-12 11:00:00
54	57	1.52	53	10	23	2019-02-12 12:00:00
55	50	1.44	50	10	24	2019-02-12 13:00:00
42	29	1.35	59	10	18	2019-02-12 14:00:00
42	36	1.3	67	11	6	2019-02-12 15:00:00
46	40	1.32	70	12	5	2019-02-12 16:00:00
37	37	1.05	49	11	22	2019-02-12 17:00:00
30	22	0.98	37	8	36	2019-02-12 18:00:00
28	24	0.95	33	8	42	2019-02-12 19:00:00
27	18	0.98	32	9	45	2019-02-12 20:00:00
26	23	1	32	9	45	2019-02-12 21:00:00
35	25	1.02	30	9	44	2019-02-12 22:00:00
35	28	0.91	36	10	37	2019-02-12 23:00:00
36	28	0.82	27	11	42	2019-02-13
34	25	0.86	28	12	43	2019-02-13 01:00:00
30	20	0.89	24	14	46	2019-02-13 02:00:00
37	26	0.89	20	10	55	2019-02-13 03:00:00
32	31	0.89	29	9	47	2019-02-13 04:00:00
35	32	0.91	35	9	40	2019-02-13 05:00:00
29	25	0.96	35	9	48	2019-02-13 06:00:00
22	26	0.92	27	8	57	2019-02-13 07:00:00
20	25	0.94	25	8	57	2019-02-13 08:00:00
[truncated: 2,201 more rows]

## Sheet: Sheet2
PM2.5	PM10	CO	NO2	SO2	O3	Wind speed	Pressure	Precipitation	Temperature	Humidity	Time
50	98	0.8	62	15	46	0.5	1020.6	89.8	15	65	2018-11-14 10:02:00
50	104	0.7	57	16	51	1.9	1020.7	89.8	15	64	2018-11-14 10:06:00
52	101	0.7	57	15	53	0.4	1020.7	89.8	15	64	2018-11-14 10:06:00
49	96	0.7	58	15	49	0.5	1020.6	89.8	15	64	2018-11-14 10:09:00
49	94	0.7	59	15	50	1.4	1020.6	89.8	15	64	2018-11-14 10:10:00
48	97	0.7	62	15	47	1.3	1020.4	89.8	16	64	2018-11-14 10:14:00
48	97	0.7	58	15	50	1.3	1020.4	89.8	16	63	2018-11-14 10:16:00
48	97	0.7	59	15	51	0.2	1020.3	89.8	16	63	2018-11-14 10:18:00
52	98	0.7	60	16	50	1.3	1020.4	89.8	16	63	2018-11-14 10:19:00
48	94	0.8	58	15	52	1.2	1020.4	89.8	16	63	2018-11-14 10:23:00
48	93	0.7	57	15	54	1.7	1020.4	89.8	16	63	2018-11-14 10:24:00
45	93	0.7	57	15	52	2.7	1020.2	89.8	16	61	2018-11-14 10:28:00
49	97	0.7	56	15	53	1.2	1020.2	89.8	16	61	2018-11-14 10:29:00
44	88	0.7	58	15	50	2.1	1020.1	89.8	17	60	2018-11-14 10:33:00
44	89	0.7	57	15	50	1.1	1020.2	89.8	16	60	2018-11-14 10:34:00
44	91	0.7	53	15	56	2.1	1020.2	89.8	16	60	2018-11-14 10:38:00
47	94	0.7	53	15	56	0.5	1020.1	89.8	17	60	2018-11-14 10:39:00
42	85	0.7	55	15	57	0.9	1020	89.8	17	58	2018-11-14 10:42:00
44	89	0.7	54	15	55	0.7	1020.1	89.8	17	58	2018-11-14 10:43:00
44	92	0.7	55	15	55	1.4	1020	89.8	17	57	2018-11-14 10:47:00
41	85	0.7	54	15	57	0.8	1019.9	89.8	17	58	2018-11-14 10:48:00
46	91	0.7	50	15	58	0.6	1020	89.8	17	59	2018-11-14 10:52:00
42	87	0.7	50	15	59	1	1019.9	89.8	17	59	2018-11-14 10:53:00
43	87	0.7	55	16	59	0.9	1020	89.8	17	57	2018-11-14 10:57:00
41	83	0.8	55	15	56	2	1019.9	89.8	17	57	2018-11-14 10:58:00
41	81	0.7	46	15	58	0.7	1019.7	89.8	17	58	2018-11-14 11:02:00
40	83	0.8	52	15	59	1.4	1019.6	89.8	17	56	2018-11-14 11:07:00
40	81	0.7	53	15	58	1.7	1019.6	89.8	18	55	2018-11-14 11:08:00
41	83	0.8	46	16	60	0.8	1019.5	89.8	17	55	2018-11-14 11:11:00
40	79	0.8	45	15	64	1.2	1019.4	89.8	17	56	2018-11-14 11:12:00
40	79	0.8	50	15	62	1	1019.4	89.8	18	55	2018-11-14 11:16:00
39	79	0.7	53	15	59	1.8	1019.4	89.8	18	54	2018-11-14 11:17:00
40	79	0.7	50	16	63	0.8	1019.3	89.8	18	55	2018-11-14 11:20:00
40	83	0.7	45	15	62	1.4	1019.3	89.8	18	54	2018-11-14 11:23:00
40	83	0.8	44	16	65	2.5	1019.2	89.8	18	54	2018-11-14 11:24:00
42	84	0.7	43	16	68	1.2	1019.2	89.8	18	54	2018-11-14 11:25:00
41	84	0.8	43	15	67	1.2	1019.1	89.8	18	54	2018-11-14 11:28:00
40	81	0.8	44	16	68	1.4	1019	89.8	18	54	2018-11-14 11:29:00
41	84	0.7	45	15	66	1.4	1018.9	89.8	18	53	2018-11-14 11:30:00
41	87	0.8	44	15	70	0.6	1018.9	89.8	18	54	2018-11-14 11:34:00
42	87	0.7	42	15	69	2	1018.8	89.8	18	53	2018-11-14 11:38:00
40	84	0.7	42	15	69	0.4	1018.8	89.8	18	54	2018-11-14 11:39:00
40	83	0.7	42	15	72	0.8	1018.8	89.8	18	53	2018-11-14 11:43:00
41	83	0.7	45	15	72	1.1	1018.7	89.8	18	53	2018-11-14 11:44:00
41	84	0.7	48	14	67	2.1	1018.6	89.8	19	52	2018-11-14 11:49:00
42	85	0.8	50	16	65	1.3	1018.5	89.8	19	52	2018-11-14 11:54:00
46	91	0.8	43	16	67	1.4	1018.5	89.8	18	52	2018-11-14 11:59:00
46	89	0.7	41	16	70	1.5	1018.5	89.8	18	52	2018-11-14 12:00:00
43	84	0.8	40	15	74	1.2	1018.5	89.8	18	53	2018-11-14 12:04:00
41	81	0.8	37	15	75	1.6	1018.5	89.8	18	52	2018-11-14 12:07:00
42	89	0.8	37	15	76	1.8	1018.6	89.8	18	51	2018-11-14 12:08:00
42	89	0.8	35	15	76	1.5	1018.6	89.8	18	51	2018-11-14 12:09:00
42	87	0.8	36	15	77	0.9	1018.5	89.8	18	52	2018-11-14 12:12:00
40	83	0.8	36	15	77	1.8	1018.5	89.8	18	52	2018-11-14 12:13:00
44	88	0.8	40	15	74	0.7	1018.5	89.8	18	51	2018-11-14 12:16:00
43	85	0.8	41	15	73	1.2	1018.5	89.8	18	51	2018-11-14 12:17:00
44	92	0.8	41	15	70	1.9	1018.3	89.8	18	51	2018-11-14 12:22:00
43	84	0.8	39	16	72	1.7	1018.3	89.8	18	51	2018-11-14 12:23:00
43	89	0.7	41	14	72	0.6	1018.3	89.8	18	52	2018-11-14 12:26:00
43	87	0.7	41	15	71	1.2	1018.3	89.8	18	52	2018-11-14 12:27:00
44	89	0.8	41	15	72	1.3	1018.3	89.8	18	51	2018-11-14 12:31:00
45	91	0.7	40	14	73	1	1018.4	89.8	18	52	2018-11-14 12:32:00
44	93	0.8	45	15	71	0.9	1018.2	89.8	18	52	2018-11-14 12:36:00
51	97	0.7	45	15	71	1	1018.3	89.8	18	53	2018-11-14 12:39:00
44	89	0.7	45	15	70	1.2	1018.3	89.8	18	53	2018-11-14 12:40:00
48	93	0.7	52	16	61	1.4	1018.4	89.8	18	53	2018-11-14 12:44:00
48	93	0.7	53	15	61	1.3	1018.4	89.8	18	53	2018-11-14 12:45:00
46	91	0.7	54	15	62	1.5	1018.4	89.8	18	52	2018-11-14 12:48:00
50	96	0.8	52	15	63	0.8	1018.2	89.8	18	53	2018-11-14 12:49:00
48	93	0.8	54	16	60	1.4	1018.1	89.8	18	52	2018-11-14 12:53:00
48	94	0.8	54	16	60	0.8	1018.1	89.8	18	52	2018-11-14 12:54:00
42	85	0.7	46	15	63	1.6	1018	89.8	18	50	2018-11-14 12:58:00
43	89	0.7	45	16	67	0.9	1017.9	89.8	18	50	2018-11-14 12:59:00
43	87	0.8	47	15	63	1.2	1017.8	89.8	17	52	2018-11-14 13:03:00
42	85	0.8	46	15	65	0.9	1017.7	89.8	17	51	2018-11-14 13:04:00
43	84	0.7	40	15	75	1	1017.6	89.8	18	50	2018-11-14 13:08:00
42	83	0.7	41	15	75	0.3	1017.5	89.8	18	51	2018-11-14 13:09:00
42	87	0.8	46	15	70	1	1017.5	89.8	18	50	2018-11-14 13:13:00
43	88	0.7	47	15	69	0.6	1017.5	89.8	18	50	2018-11-14 13:14:00
40	80	0.7	42	15	70	0.5	1017.5	89.8	18	49	2018-11-14 13:19:00
41	83	0.7	47	15	68	0.7	1017.4	89.8	18	49	2018-11-14 13:23:00
39	78	0.7	48	15	66	1.1	1017.4	89.8	18	48	2018-11-14 13:24:00
39	79	0.8	42	15	70	0.9	1017.4	89.8	18	47	2018-11-14 13:28:00
37	75	0.8	43	15	71	0.8	1017.1	89.8	18	47	2018-11-14 13:32:00
38	75	0.8	43	15	71	0.3	1017.1	89.8	18	47	2018-11-14 13:33:00
36	68	0.7	37	15	76	1.8	1017	89.8	18	47	2018-11-14 13:37:00
36	74	0.7	33	14	78	1	1017.1	89.8	18	47	2018-11-14 13:38:00
39	79	0.7	39	15	79	1.1	1017	89.8	18	49	2018-11-14 13:42:00
39	81	0.7	44	15	75	1.2	1017	89.8	18	49	2018-11-14 13:43:00
44	89	0.8	52	15	67	1.4	1016.8	89.8	18	50	2018-11-14 13:47:00
45	91	0.7	52	15	66	1.3	1016.9	89.8	18	50	2018-11-14 13:48:00
43	88	0.7	51	15	66	1.3	1016.9	89.8	18	51	2018-11-14 13:52:00
45	91	0.8	53	15	66	0.4	1016.9	89.8	18	51	2018-11-14 13:53:00
48	92	0.8	58	16	60	0.6	1017	89.8	18	50	2018-11-14 13:57:00
47	91	0.7	57	16	60	1.9	1016.9	89.8	18	49	2018-11-14 13:58:00
45	92	0.7	59	15	63	0.7	1017	89.8	19	49	2018-11-14 14:02:00
48	96	0.8	63	14	59	3.8	1017	89.8	18	49	2018-11-14 14:06:00
46	91	0.8	59	14	60	2.1	1017.2	89.8	18	50	2018-11-14 14:07:00
49	96	0.8	58	15	58	0.8	1017.2	89.8	18	51	2018-11-14 14:11:00
50	94	0.7	57	15	58	1.8	1017.1	89.8	18	50	2018-11-14 14:12:00
53	98	0.8	58	16	56	0.5	1017.1	89.8	18	52	2018-11-14 14:16:00
48	97	0.8	58	15	59	0.8	1017.1	89.8	18	52	2018-11-14 14:20:00
49	94	0.8	59	16	60	1.2	1017.2	89.8	18	52	2018-11-14 14:21:00
48	92	0.8	69	15	54	0.5	1017.2	89.8	18	51	2018-11-14 14:23:00
48	93	0.8	63	15	55	1.2	1017.4	89.8	18	52	2018-11-14 14:26:00
48	96	0.8	60	15	56	0.7	1017.4	89.8	18	52	2018-11-14 14:27:00
53	98	0.7	60	15	61	1.2	1017.4	89.8	18	53	2018-11-14 14:30:00
50	97	0.7	61	16	58	1	1017.3	89.8	17	53	2018-11-14 14:31:00
52	94	0.7	58	15	60	0.9	1017.3	89.8	17	53	2018-11-14 14:33:00
55	100	0.7	56	16	63	0.7	1017.3	89.8	17	53	2018-11-14 14:34:00
55	102	0.8	57	15	65	0.7	1017.1	89.8	17	53	2018-11-14 14:35:00
49	97	0.7	63	15	56	1.8	1017.1	89.8	17	53	2018-11-14 14:39:00
50	93	0.7	61	15	57	0.4	1017.2	89.8	17	54	2018-11-14 14:40:00
53	98	0.8	60	14	59	1	1017.1	89.8	17	53	2018-11-14 14:42:00
52	97	0.8	60	15	61	1	1017	89.8	17	54	2018-11-14 14:43:00
52	96	0.7	68	16	56	1.3	1017.1	89.8	17	54	2018-11-14 14:48:00
49	93	0.7	66	15	56	0.8	1017.1	89.8	17	54	2018-11-14 14:51:00
52	98	0.8	66	14	54	0.8	1017.1	89.8	17	53	2018-11-14 14:53:00
52	96	0.7	61	14	58	1.7	1017.3	89.8	17	53	2018-11-14 14:57:00
51	96	0.8	57	15	64	0.8	1017.4	89.8	17	53	2018-11-14 15:01:00
54	101	0.7	60	15	67	0.9	1017.4	89.8	17	54	2018-11-14 15:05:00
47	93	0.7	59	15	60	0.7	1017.5	89.8	17	54	2018-11-14 15:09:00
49	94	0.7	59	16	61	1.3	1017.4	89.8	17	54	2018-11-14 15:10:00
46	89	0.7	56	15	65	1.1	1017.5	89.8	17	53	2018-11-14 15:14:00
46	93	0.7	53	14	66	2.6	1017.2	89.8	17	53	2018-11-14 15:18:00
48	93	0.7	57	15	64	1.2	1017.3	89.8	17	53	2018-11-14 15:23:00
48	93	0.7	55	14	63	0.3	1017.1	89.8	17	54	2018-11-14 15:27:00
48	97	0.7	57	15	66	0.6	1017.1	89.8	17	54	2018-11-14 15:29:00
44	89	0.7	62	15	65	0.3	1017.2	89.8	17	54	2018-11-14 15:31:00
48	94	0.7	63	15	61	0.9	1017.2	89.8	17	55	2018-11-14 15:32:00
51	98	0.7	61	16	60	0.8	1017.3	89.8	17	55	2018-11-14 15:35:00
48	93	0.7	60	16	62	0.7	1017.3	89.8	17	55	2018-11-14 15:36:00
48	96	0.7	59	16	64	0.6	1017.4	89.8	17	56	2018-11-14 15:40:00
51	100	0.7	61	16	60	1.2	1017.4	89.8	17	56	2018-11-14 15:43:00
52	97	0.7	62	15	59	0.5	1017.4	89.8	17	56	2018-11-14 15:44:00
52	98	0.7	69	14	60	0.6	1017.4	89.8	17	55	2018-11-14 15:48:00
51	100	0.7	71	15	56	0.3	1017.3	89.8	17	56	2018-11-14 15:49:00
52	98	0.7	64	15	54	0.4	1017.4	89.8	17	56	2018-11-14 15:52:00
50	97	0.7	66	15	56	1.3	1017.5	89.8	17	56	2018-11-14 15:53:00
52	96	0.8	57	16	63	1	1017.4	89.8	17	56	2018-11-14 15:56:00
43	88	0.8	55	17	65	0.5	1017.4	89.8	17	55	2018-11-14 15:57:00
48	94	0.7	54	15	66	2.1	1017.4	89.8	17	56	2018-11-14 16:00:00
47	93	0.8	53	15	67	0.5	1017.5	89.8	17	55	2018-11-14 16:01:00
48	93	0.7	56	16	64	1	1017.6	89.8	17	55	2018-11-14 16:04:00
51	98	0.7	53	16	65	1.1	1017.6	89.8	17	55	2018-11-14 16:05:00
48	94	0.7	55	16	68	0.6	1017.5	89.8	17	56	2018-11-14 16:08:00
47	94	0.8	58	15	64	0.9	1017.6	89.8	17	56	2018-11-14 16:09:00
51	96	0.7	62	15	61	0.5	1017.6	89.8	16	57	2018-11-14 16:12:00
46	94	0.7	63	15	58	0.5	1017.6	89.8	16	56	2018-11-14 16:13:00
52	97	0.8	59	15	62	0.9	1017.5	89.8	16	56	2018-11-14 16:17:00
47	94	0.7	61	15	62	1	1017.5	89.8	16	56	2018-11-14 16:18:00
51	102	0.7	61	16	59	0.5	1017.4	89.8	16	57	2018-11-14 16:21:00
48	93	0.7	61	16	60	1	1017.5	89.8	16	57	2018-11-14 16:22:00
51	97	0.7	62	16	58	1.5	1017.5	89.8	16	57	2018-11-14 16:25:00
50	98	0.7	60	16	60	0.8	1017.6	89.8	16	57	2018-11-14 16:26:00
50	98	0.7	59	15	60	0.4	1017.6	89.8	16	57	2018-11-14 16:28:00
51	101	0.7	65	15	54	0.8	1017.6	89.8	16	57	2018-11-14 16:30:00
50	98	0.7	66	15	54	0.6	1017.7	89.8	16	58	2018-11-14 16:31:00
49	96	0.7	79	15	44	0.8	1017.7	89.8	16	58	2018-11-14 16:34:00
51	97	0.7	80	15	39	0.6	1017.7	89.8	16	58	2018-11-14 16:35:00
52	100	0.7	75	14	42	0.7	1017.8	89.8	16	59	2018-11-14 16:38:00
56	102	0.7	76	15	44	0.5	1017.7	89.8	16	59	2018-11-14 16:39:00
56	102	0.7	78	16	42	0.4	1017.7	89.8	16	59	2018-11-14 16:42:00
53	104	0.7	81	15	41	0.6	1017.7	89.8	16	59	2018-11-14 16:43:00
52	98	0.8	84	15	67	0.7	1017.6	89.8	16	59	2018-11-14 16:46:00
46	91	0.7	82	15	75	1.3	1017.6	89.8	16	58	2018-11-14 16:47:00
44	96	0.8	74	15	47	0.6	1017.6	89.8	16	58	2018-11-14 16:50:00
46	91	0.8	77	15	42	0.6	1017.6	89.8	16	59	2018-11-14 16:51:00
44	92	0.7	79	16	42	0.7	1017.5	89.8	16	58	2018-11-14 16:54:00
45	93	0.7	78	16	40	0.2	1017.6	89.8	16	59	2018-11-14 16:55:00
44	91	0.7	88	15	69	0.9	1017.5	89.8	16	58	2018-11-14 16:58:00
44	88	0.7	85	15	87	0.5	1017.6	89.8	16	59	2018-11-14 16:59:00
44	88	0.8	84	16	112	0.4	1017.6	89.8	16	59	2018-11-14 17:02:00
47	92	0.8	85	15	114	0.4	1017.6	89.8	16	59	2018-11-14 17:03:00
56	105	0.7	80	16	116	0.5	1017.6	89.8	16	60	2018-11-14 17:06:00
49	97	0.7	58	16	117	0.2	1017.6	89.8	16	60	2018-11-14 17:07:00
49	101	0.7	32	15	112	1.1	1017.6	89.8	16	60	2018-11-14 17:10:00
44	88	0.8	84	15	115	0.7	1017.7	89.8	16	61	2018-11-14 17:11:00
44	91	0.8	98	15	114	0.5	1017.7	89.8	16	61	2018-11-14 17:14:00
46	91	0.8	97	15	114	0.7	1017.8	89.8	16	60	2018-11-14 17:15:00
45	89	0.7	75	16	116	0.4	1017.9	89.8	16	61	2018-11-14 17:18:00
45	91	0.7	54	16	114	0.8	1017.9	89.8	15	60	2018-11-14 17:19:00
44	89	0.7	85	16	116	0.5	1018	89.8	15	61	2018-11-14 17:22:00
44	92	0.8	80	16	115	0.6	1018	89.8	15	61	2018-11-14 17:23:00
44	92	0.7	96	15	111	0.4	1018	89.8	15	62	2018-11-14 17:26:00
48	96	0.8	69	15	110	0.3	1017.9	89.8	15	62	2018-11-14 17:27:00
49	97	0.7	40	16	113	0.4	1018	89.8	15	62	2018-11-14 17:30:00
52	98	0.7	68	15	114	0.4	1018	89.8	15	63	2018-11-14 17:31:00
54	104	0.7	97	16	114	0.2	1018	89.8	15	63	2018-11-14 17:34:00
51	101	0.7	38	15	114	0.2	1018	89.8	15	63	2018-11-14 17:35:00
49	97	0.7	35	16	111	0.7	1018	89.8	15	63	2018-11-14 17:38:00
53	100	0.7	100	16	112	0.2	1017.9	89.8	15	63	2018-11-14 17:39:00
49	96	0.7	53	15	108	0.3	1017.9	89.8	15	64	2018-11-14 17:42:00
48	96	0.7	100	16	109	0.3	1018	89.8	15	64	2018-11-14 17:43:00
48	96	0.8	94	15	111	0.3	1018	89.8	15	63	2018-11-14 17:46:00
52	98	0.8	89	15	112	0.6	1018	89.8	15	63	2018-11-14 17:47:00
47	93	0.8	95	15	108	0.5	1018	89.8	15	64	2018-11-14 17:50:00
46	92	0.8	95	16	110	0.4	1018.1	89.8	15	64	2018-11-14 17:51:00
45	92	0.8	93	17	113	0.6	1018.2	89.8	15	64	2018-11-14 17:54:00
48	96	0.8	93	16	113	0.8	1018.2	89.8	15	64	2018-11-14 17:55:00
52	100	0.7	92	16	112	0.9	1018.2	89.8	15	63	2018-11-14 17:58:00
46	91	0.8	93	16	113	0.8	1018.2	89.8	15	63	2018-11-14 17:59:00
48	96	0.7	91	15	112	0.7	1018.2	89.8	15	63	2018-11-14 18:02:00
47	94	0.8	92	17	111	0.7	1018	89.8	15	64	2018-11-14 18:03:00
47	97	0.8	95	15	113	0.6	1018.1	89.8	15	62	2018-11-14 18:06:00
48	97	0.7	97	16	113	0.5	1018.1	89.8	15	64	2018-11-14 18:09:00
52	101	0.7	91	16	112	0.6	1018	89.8	15	63	2018-11-14 18:10:00
55	106	0.7	96	17	110	0.3	1018.1	89.8	15	64	2018-11-14 18:13:00
48	98	0.8	95	16	111	0.8	1018.1	89.8	15	63	2018-11-14 18:14:00
52	100	0.8	93	16	110	0.2	1018.2	89.8	15	64	2018-11-14 18:17:00
53	101	0.8	95	16	107	0.1	1018.2	89.8	15	65	2018-11-14 18:18:00
50	98	0.7	93	16	105	0.3	1018.3	89.8	15	64	2018-11-14 18:19:00
48	97	0.7	89	16	109	0.4	1018.2	89.8	15	65	2018-11-14 18:21:00
54	104	0.8	97	16	108	0.4	1018.2	89.8	15	66	2018-11-14 18:27:00
49	97	0.7	100	16	106	0.5	1018.2	89.8	15	66	2018-11-14 18:30:00
52	100	0.7	99	16	107	0.4	1018.2	89.8	15	67	2018-11-14 18:31:00
52	98	0.7	93	16	108	0.3	1018.1	89.8	15	66	2018-11-14 18:34:00
52	101	0.7	91	16	108	0.2	1018.2	89.8	15	66	2018-11-14 18:35:00
52	100	0.8	93	16	106	0.7	1018.2	89.8	15	65	2018-11-14 18:38:00
52	101	0.7	92	17	109	0.8	1018.2	89.8	15	65	2018-11-14 18:39:00
57	109	0.7	91	16	107	0.2	1018.2	89.8	15	66	2018-11-14 18:42:00
48	96	0.8	92	16	106	0.2	1018.2	89.8	15	65	2018-11-14 18:43:00
50	98	0.7	88	16	110	0.3	1018.1	89.8	15	65	2018-11-14 18:46:00
48	97	0.7	89	16	109	0.2	1018.1	89.8	15	65	2018-11-14 18:47:00
55	102	0.8	93	17	108	0.5	1018.1	89.8	15	65	2018-11-14 18:50:00
50	100	0.8	90	17	108	0.3	1018	89.8	15	66	2018-11-14 18:51:00
52	100	0.8	92	16	112	0.3	1018.1	89.8	15	66	2018-11-14 18:54:00
59	109	0.8	100	17	112	0.3	1018.1	89.8	15	66	2018-11-14 18:55:00
50	97	0.8	95	16	109	0.7	1018.1	89.8	15	66	2018-11-14 18:57:00
59	104	0.7	31	16	107	0.3	1018.1	89.8	15	66	2018-11-14 19:00:00
56	104	0.7	43	16	106	0.3	1018.2	89.8	15	66	2018-11-14 19:02:00
52	104	0.8	97	16	105	0.1	1018.2	89.8	15	66	2018-11-14 19:03:00
56	105	0.8	72	16	107	0.1	1018.3	89.8	14	67	2018-11-14 19:04:00
57	105	0.8	78	17	114	0.3	1018.3	89.8	14	67	2018-11-14 19:08:00
56	104	0.8	48	17	111	0.4	1018.3	89.8	14	67	2018-11-14 19:14:00
56	105	0.8	43	17	111	0.3	1018.3	89.8	14	68	2018-11-14 19:16:00
56	104	0.8	42	17	110	0.4	1018.2	89.8	14	68	2018-11-14 19:18:00
60	106	0.8	91	18	112	0.3	1018.2	89.8	14	68	2018-11-14 19:19:00
60	109	0.8	44	17	110	0.1	1018.2	89.8	14	68	2018-11-14 19:22:00
59	106	0.8	91	17	111	0.1	1018.3	89.8	14	68	2018-11-14 19:31:00
60	109	0.8	92	17	105	0.3	1018.5	89.8	14	69	2018-11-14 19:34:00
58	105	0.8	83	17	101	0.2	1018.4	89.8	14	69	2018-11-14 19:35:00
60	109	0.8	94	18	103	0.1	1018.4	89.8	14	70	2018-11-14 19:38:00
60	109	0.8	69	17	105	0.3	1018.4	89.8	14	70	2018-11-14 19:41:00
63	111	0.8	83	17	111	0.8	1018.4	89.8	14	70	2018-11-14 19:43:00
60	115	0.8	52	17	109	0.4	1018.4	89.8	14	69	2018-11-14 19:46:00
65	114	0.8	86	17	109	0.5	1018.4	89.8	14	69	2018-11-14 19:47:00
59	106	0.8	39	17	108	0.2	1018.3	89.8	14	69	2018-11-14 19:50:00
63	111	0.8	79	17	111	0.4	1018.3	89.8	14	69	2018-11-14 19:53:00
63	110	0.8	79	17	110	0.5	1018.3	89.8	14	69	2018-11-14 19:54:00
63	110	0.8	79	17	108	0.2	1018.2	89.8	14	70	2018-11-14 19:57:00
58	106	0.8	88	17	107	0.5	1018.3	89.8	14	70	2018-11-14 19:58:00
64	113	0.8	37	17	108	0.4	1018.3	89.8	14	70	2018-11-14 19:59:00
58	106	0.8	81	17	107	0.3	1018.3	89.8	14	70	2018-11-14 20:02:00
61	110	0.8	70	17	106	0.4	1018.2	89.8	14	70	2018-11-14 20:04:00
60	111	0.8	53	17	105	0.4	1018.3	89.8	14	70	2018-11-14 20:06:00
60	110	0.8	66	17	106	0.4	1018.3	89.8	14	70	2018-11-14 20:08:00
60	107	0.8	66	17	105	0.3	1018.3	89.8	14	70	2018-11-14 20:10:00
60	109	0.8	32	17	108	0.4	1018.3	89.8	14	70	2018-11-14 20:14:00
58	107	0.8	79	17	106	0.2	1018.4	89.8	14	69	2018-11-14 20:15:00
61	109	0.8	84	17	111	0.3	1018.4	89.8	14	69	2018-11-14 20:19:00
59	109	0.8	36	17	108	0.4	1018.5	89.8	14	69	2018-11-14 20:26:00
57	106	0.8	84	17	109	0.4	1018.5	89.8	14	69	2018-11-14 20:29:00
60	110	0.8	79	17	108	0.5	1018.5	89.8	14	69	2018-11-14 20:30:00
59	109	0.8	48	17	108	0.3	1018.4	89.8	14	70	2018-11-14 20:34:00
61	109	0.8	63	17	108	0.3	1018.5	89.8	14	69	2018-11-14 20:37:00
67	115	0.8	66	17	109	0.5	1018.5	89.8	14	69	2018-11-14 20:38:00
60	109	0.8	85	16	107	0.4	1018.5	89.8	14	70	2018-11-14 20:42:00
64	114	0.8	83	17	109	0.3	1018.5	89.8	14	70	2018-11-14 20:44:00
63	111	0.8	46	16	108	0.7	1018.5	89.8	14	70	2018-11-14 20:48:00
64	111	0.8	38	16	108	0.8	1018.5	89.8	15	70	2018-11-14 20:53:00
69	119	0.7	31	16	107	1	1018.6	89.8	15	70	2018-11-14 20:54:00
68	126	0.8	93	17	104	0.6	1018.6	89.8	15	70	2018-11-14 20:58:00
63	114	0.8	88	16	106	1.3	1018.6	89.8	15	70	2018-11-14 21:02:00
68	127	0.8	84	16	108	1	1018.6	89.8	15	70	2018-11-14 21:06:00
72	123	0.8	84	16	103	0.6	1018.7	89.8	15	71	2018-11-14 21:10:00
73	127	0.8	85	16	102	0.9	1018.7	89.8	15	71	2018-11-14 21:14:00
70	124	0.8	80	16	101	0.9	1018.9	89.8	15	71	2018-11-14 21:17:00
72	128	0.8	79	16	101	0.4	1018.8	89.8	15	71	2018-11-14 21:22:00
70	123	0.7	77	16	103	0.4	1018.8	89.8	15	71	2018-11-14 21:26:00
68	126	0.7	78	16	104	1	1018.8	89.8	15	71	2018-11-14 21:29:00
68	122	0.8	78	15	104	0.9	1018.8	89.8	15	71	2018-11-14 21:30:00
70	119	0.8	77	16	103	0.4	1018.8	89.8	15	71	2018-11-14 21:34:00
76	136	0.7	77	16	102	0.6	1018.7	89.8	15	71	2018-11-14 21:38:00
70	122	0.8	76	16	101	0.7	1018.7	89.8	15	71	2018-11-14 21:41:00
69	123	0.8	78	16	101	0.3	1018.6	89.8	15	71	2018-11-14 21:42:00
72	133	0.8	78	16	104	0.8	1018.7	89.8	15	71	2018-11-14 21:45:00
72	133	0.8	76	16	103	0.6	1018.7	89.8	15	71	2018-11-14 21:46:00
72	127	0.8	75	16	101	0.3	1018.7	89.8	15	71	2018-11-14 21:49:00
71	120	0.7	73	16	100	0.3	1018.8	89.8	15	71	2018-11-14 21:50:00
66	118	0.7	72	16	102	0.7	1018.7	89.8	14	71	2018-11-14 21:54:00
68	122	0.7	72	17	101	0.8	1018.8	89.8	14	71	2018-11-14 21:58:00
68	128	0.8	72	16	101	1	1018.9	89.8	14	71	2018-11-14 22:01:00
68	122	0.8	72	16	101	0.6	1018.9	89.8	14	71	2018-11-14 22:02:00
73	133	0.7	73	16	101	0.5	1018.8	89.8	14	72	2018-11-14 22:06:00
73	130	0.8	75	16	100	0.9	1018.8	89.8	14	71	2018-11-14 22:09:00
73	137	0.8	75	16	100	1.2	1018.8	89.8	14	71	2018-11-14 22:10:00
76	133	0.8	76	16	100	1.2	1018.7	89.8	14	71	2018-11-14 22:14:00
70	124	0.7	74	16	101	0.9	1018.7	89.8	14	71	2018-11-14 22:15:00
79	137	0.8	75	16	99	0.4	1018.8	89.8	14	71	2018-11-14 22:18:00
74	135	0.7	75	16	99	0.8	1018.7	89.8	14	71	2018-11-14 22:19:00
69	123	0.7	82	16	102	0.2	1018.6	89.8	14	72	2018-11-14 22:22:00
79	137	0.8	75	15	100	0.7	1018.6	89.8	14	72	2018-11-14 22:24:00
76	135	0.8	73	16	101	0.4	1018.6	89.8	14	72	2018-11-14 22:26:00
73	126	0.7	72	16	101	0.9	1018.7	89.8	14	71	2018-11-14 22:30:00
70	118	0.8	76	15	100	0.9	1018.7	89.8	14	71	2018-11-14 22:32:00
76	135	0.7	74	16	101	1.3	1018.6	89.8	14	71	2018-11-14 22:34:00
68	123	0.7	71	16	101	1.3	1018.7	89.8	14	71	2018-11-14 22:35:00
73	143	0.8	66	16	89	1.3	1018.7	89.8	14	71	2018-11-14 22:38:00
75	130	0.8	66	16	76	0.8	1018.6	89.8	14	71	2018-11-14 22:39:00
74	135	0.7	68	16	96	0.7	1018.7	89.8	14	71	2018-11-14 22:42:00
71	124	0.7	69	15	100	1.1	1018.7	89.8	14	71	2018-11-14 22:43:00
77	137	0.8	70	16	100	0.4	1018.6	89.8	14	71	2018-11-14 22:46:00
73	130	0.7	70	15	100	0.7	1018.6	89.8	14	71	2018-11-14 22:49:00
73	132	0.8	69	16	101	0.6	1018.6	89.8	14	71	2018-11-14 22:50:00
73	131	0.7	68	15	100	0.2	1018.7	89.8	14	71	2018-11-14 22:51:00
72	132	0.7	70	15	99	1	1018.7	89.8	14	71	2018-11-14 22:54:00
73	137	0.7	69	15	99	0.5	1018.7	89.8	14	71	2018-11-14 22:54:00
76	130	0.7	73	15	99	0.3	1018.7	89.8	14	71	2018-11-14 22:57:00
73	127	0.8	75	16	98	0.8	1018.7	89.8	14	71	2018-11-14 23:00:00
73	130	0.8	73	17	99	1	1018.7	89.8	14	71	2018-11-14 23:01:00
72	132	0.7	74	16	100	1	1018.7	89.8	14	71	2018-11-14 23:03:00
76	140	0.7	73	15	99	0.5	1018.7	89.8	14	71	2018-11-14 23:05:00
75	132	0.8	73	15	99	0.4	1018.6	89.8	14	71	2018-11-14 23:06:00
71	126	0.7	74	16	99	0.5	1018.8	89.8	14	71	2018-11-14 23:09:00
74	132	0.7	73	16	99	0.7	1018.8	89.8	14	71	2018-11-14 23:11:00
75	139	0.7	72	16	96	1.2	1018.7	89.8	14	71	2018-11-14 23:13:00
75	128	0.8	70	17	98	0.7	1018.7	89.8	14	71	2018-11-14 23:15:00
69	127	0.8	69	16	98	0.4	1018.7	89.8	14	71	2018-11-14 23:17:00
76	135	0.7	72	16	98	0.6	1018.6	89.8	14	71	2018-11-14 23:18:00
74	140	0.8	71	16	98	0.8	1018.6	89.8	14	71	2018-11-14 23:21:00
72	130	0.8	71	14	98	1.9	1018.4	89.8	14	71	2018-11-14 23:24:00
74	132	0.7	70	15	100	1.6	1018.5	89.8	14	71	2018-11-14 23:25:00
73	132	0.8	69	15	100	0.3	1018.5	89.8	14	71	2018-11-14 23:26:00
68	122	0.7	69	16	99	1.8	1018.5	89.8	14	71	2018-11-14 23:29:00
76	130	0.7	69	15	100	0.9	1018.5	89.8	14	71	2018-11-14 23:31:00
71	123	0.8	68	17	100	2.7	1018.5	89.8	14	71	2018-11-14 23:33:00
70	127	0.8	65	15	92	0.9	1018.5	89.8	14	71	2018-11-14 23:35:00
69	124	0.7	67	15	99	0.5	1018.6	89.8	14	71	2018-11-14 23:37:00
70	124	0.8	67	16	100	0.8	1018.5	89.8	14	71	2018-11-14 23:38:00
70	124	0.8	69	15	99	0.5	1018.6	89.8	14	71	2018-11-14 23:40:00
77	140	0.8	67	15	99	0.7	1018.6	89.8	14	71	2018-11-14 23:42:00
75	136	0.8	67	16	99	1.7	1018.6	89.8	14	71	2018-11-14 23:43:00
70	118	0.7	66	16	100	0.9	1018.5	89.8	14	71	2018-11-14 23:46:00
73	132	0.7	65	15	98	0.6	1018.5	89.8	14	72	2018-11-14 23:47:00
72	133	0.7	68	16	98	0.4	1018.5	89.8	14	72	2018-11-14 23:49:00
68	123	0.7	69	16	98	0.4	1018.6	89.8	14	71	2018-11-14 23:51:00
71	128	0.7	67	15	97	1.5	1018.5	89.8	14	72	2018-11-14 23:54:00
72	127	0.7	67	15	97	0.7	1018.6	89.8	14	72	2018-11-14 23:55:00
70	120	0.7	68	16	99	0.4	1018.6	89.8	14	73	2018-11-14 23:58:00
75	133	0.7	69	16	98	0.9	1018.7	89.8	14	73	2018-11-14 23:59:00
73	130	0.8	70	16	98	0.8	1018.5	89.8	14	73	2018-11-15 00:02:00
75	136	0.8	69	16	98	0.4	1018.5	89.8	14	74	2018-11-15 00:03:00
69	127	0.7	71	16	98	0.3	1018.6	89.8	14	74	2018-11-15 00:06:00
73	124	0.7	70	16	98	0.4	1018.6	89.8	14	74	2018-11-15 00:07:00
71	126	0.8	69	17	99	0.7	1018.7	89.8	14	73	2018-11-15 00:10:00
76	137	0.8	67	17	99	0.8	1018.6	89.8	14	74	2018-11-15 00:11:00
68	115	0.7	67	16	92	0.9	1018.6	89.8	14	73	2018-11-15 00:14:00
71	124	0.7	67	16	97	0.8	1018.7	89.8	14	74	2018-11-15 00:15:00
71	128	0.8	68	15	99	0.5	1018.8	89.8	14	74	2018-11-15 00:18:00
72	128	0.8	68	16	99	0.6	1018.8	89.8	14	74	2018-11-15 00:19:00
77	136	0.7	69	15	98	0.3	1018.8	89.8	14	74	2018-11-15 00:22:00
71	127	0.7	67	15	98	0.7	1018.9	89.8	14	74	2018-11-15 00:23:00
71	131	0.7	67	15	98	0.3	1018.8	89.8	14	74	2018-11-15 00:27:00
66	119	0.7	66	15	98	0.4	1018.8	89.8	14	74	2018-11-15 00:31:00
66	122	0.7	61	16	74	0.9	1018.8	89.8	14	73	2018-11-15 00:34:00
68	117	0.7	65	16	65	0.4	1018.8	89.8	14	73	2018-11-15 00:35:00
66	115	0.7	69	15	97	1.1	1018.8	89.8	14	72	2018-11-15 00:39:00
63	115	0.7	64	16	91	0.6	1018.8	89.8	14	73	2018-11-15 00:42:00
61	110	0.7	67	15	57	0.7	1018.8	89.8	14	73	2018-11-15 00:46:00
59	109	0.7	65	15	60	0.5	1018.8	89.8	14	73	2018-11-15 00:47:00
62	110	0.8	63	16	50	0.5	1018.7	89.8	14	72	2018-11-15 00:50:00
67	122	0.7	62	16	43	0.5	1018.7	89.8	14	73	2018-11-15 00:51:00
67	115	0.8	62	16	49	0.7	1018.7	89.8	14	72	2018-11-15 00:55:00
60	113	0.8	62	15	94	0.3	1018.6	89.8	14	73	2018-11-15 00:59:00
60	111	0.7	61	16	78	0.8	1018.7	89.8	14	73	2018-11-15 01:03:00
62	115	0.7	62	16	59	0.8	1018.7	89.8	14	72	2018-11-15 01:05:00
57	109	0.8	58	15	43	0.5	1018.7	89.8	14	72	2018-11-15 01:07:00
57	106	0.7	60	14	46	0.3	1018.7	89.8	14	72	2018-11-15 01:10:00
59	107	0.7	62	15	49	0.5	1018.6	89.8	14	71	2018-11-15 01:11:00
60	111	0.7	62	15	42	1.3	1018.5	89.8	14	72	2018-11-15 01:14:00
55	104	0.7	61	15	46	1	1018.5	89.8	14	72	2018-11-15 01:15:00
57	113	0.8	60	15	40	0.3	1018.6	89.8	14	72	2018-11-15 01:18:00
56	109	0.7	61	16	45	0.3	1018.8	89.8	14	71	2018-11-15 01:19:00
53	104	0.7	63	15	57	0.4	1018.7	89.8	14	71	2018-11-15 01:22:00
56	104	0.7	62	15	48	0.2	1018.7	89.8	14	71	2018-11-15 01:23:00
54	104	0.7	58	16	49	0.7	1018.6	89.8	14	71	2018-11-15 01:26:00
55	105	0.7	56	15	46	0.4	1018.7	89.8	14	71	2018-11-15 01:27:00
57	110	0.7	60	16	39	0.2	1018.6	89.8	14	70	2018-11-15 01:31:00
55	106	0.7	60	16	40	0.5	1018.6	89.8	14	70	2018-11-15 01:35:00
51	100	0.8	58	15	39	0.2	1018.6	89.8	14	70	2018-11-15 01:38:00
48	100	0.7	60	15	39	0.5	1018.6	89.8	14	70	2018-11-15 01:39:00
54	104	0.7	55	14	39	0.5	1018.5	89.8	14	70	2018-11-15 01:43:00
52	105	0.7	55	15	41	0.7	1018.4	89.8	14	70	2018-11-15 01:47:00
49	101	0.7	52	15	42	0.3	1018.4	89.8	14	69	2018-11-15 01:51:00
46	93	0.8	55	16	42	0.8	1018.5	89.8	14	69	2018-11-15 01:54:00
49	97	0.7	54	15	42	0.4	1018.4	89.8	14	69	2018-11-15 01:55:00
48	94	0.7	56	15	40	0.6	1018.4	89.8	14	69	2018-11-15 01:59:00
48	96	0.7	56	15	41	0.9	1018.3	89.8	14	68	2018-11-15 02:02:00
51	101	0.8	56	16	41	0.7	1018.4	89.8	14	69	2018-11-15 02:03:00
44	91	0.7	59	15	38	0.3	1018.5	89.8	14	69	2018-11-15 02:06:00
48	96	0.7	59	16	38	0.4	1018.4	89.8	14	69	2018-11-15 02:07:00
45	91	0.7	59	15	38	0.8	1018.5	89.8	14	68	2018-11-15 02:11:00
45	92	0.7	59	15	40	0.9	1018.6	89.8	14	69	2018-11-15 02:15:00
45	93	0.7	54	15	41	0.3	1018.6	89.9	14	68	2018-11-15 02:18:00
44	87	0.7	55	15	42	0.9	1018.6	89.9	14	69	2018-11-15 02:19:00
45	91	0.7	60	15	42	0.7	1018.5	89.9	14	69	2018-11-15 02:22:00
45	91	0.7	59	15	41	0.2	1018.4	89.9	14	70	2018-11-15 02:23:00
44	88	0.7	57	15	39	0.4	1018.4	89.9	14	70	2018-11-15 02:26:00
45	92	0.7	56	14	38	0.7	1018.2	89.9	14	70	2018-11-15 02:27:00
46	94	0.8	53	15	45	0.3	1018.1	89.9	14	70	2018-11-15 02:30:00
43	87	0.7	55	15	44	0.2	1018.1	89.9	14	70	2018-11-15 02:31:00
48	100	0.7	61	15	45	0.7	1018	89.9	14	70	2018-11-15 02:34:00
48	102	0.7	60	16	45	0.9	1018.1	89.9	14	70	2018-11-15 02:35:00
44	91	0.7	56	16	38	0.8	1018.1	89.9	14	70	2018-11-15 02:38:00
48	101	0.7	56	15	40	0.6	1018.1	89.9	14	70	2018-11-15 02:39:00
44	89	0.7	51	16	43	0.2	1018.1	89.9	14	70	2018-11-15 02:43:00
44	88	0.7	53	15	44	0.6	1018	89.9	14	70	2018-11-15 02:47:00
41	84	0.7	54	15	42	0.6	1017.9	89.9	14	70	2018-11-15 02:50:00
44	93	0.7	54	15	43	1.3	1017.9	89.9	14	69	2018-11-15 02:51:00
43	91	0.7	54	16	42	1.7	1018	89.9	14	69	2018-11-15 02:55:00
44	93	0.7	62	15	43	0.2	1017.9	89.9	14	69	2018-11-15 02:59:00
41	81	0.7	60	15	71	0.2	1017.8	89.9	14	69	2018-11-15 03:03:00
41	88	0.7	59	15	53	0.6	1017.8	89.9	14	69	2018-11-15 03:04:00
42	84	0.7	60	14	43	0.6	1017.8	89.9	14	70	2018-11-15 03:05:00
40	81	0.7	55	16	40	0.7	1017.7	89.9	14	69	2018-11-15 03:09:00
43	89	0.7	57	15	42	0.5	1017.8	89.9	14	69	2018-11-15 03:10:00
40	80	0.7	52	15	44	1	1017.8	89.9	14	68	2018-11-15 03:13:00
44	88	0.7	51	15	47	0.8	1017.8	89.9	14	69	2018-11-15 03:14:00
40	79	0.7	50	15	47	0.3	1017.8	89.9	14	68	2018-11-15 03:18:00
40	85	0.7	49	15	48	0.5	1017.8	89.9	14	68	2018-11-15 03:19:00
39	80	0.7	54	15	44	0.2	1017.8	89.9	14	68	2018-11-15 03:24:00
38	75	0.7	54	16	43	0.5	1017.8	89.9	14	68	2018-11-15 03:25:00
40	85	0.7	56	15	46	0.5	1017.7	89.9	14	68	2018-11-15 03:29:00
40	80	0.7	54	15	45	0.7	1017.9	89.9	14	68	2018-11-15 03:30:00
41	87	0.7	55	15	42	1.6	1017.9	89.9	14	68	2018-11-15 03:34:00
40	83	0.7	54	15	43	1.8	1017.9	89.9	14	68	2018-11-15 03:35:00
40	87	0.7	48	14	46	0.7	1017.9	89.9	14	69	2018-11-15 03:38:00
38	78	0.7	49	14	47	0.3	1017.9	89.9	14	69	2018-11-15 03:39:00
42	84	0.8	58	15	42	0.3	1017.9	89.9	14	69	2018-11-15 03:43:00
43	88	0.7	57	16	41	0.7	1018	89.9	14	70	2018-11-15 03:44:00
41	83	0.7	54	15	42	0.4	1018	89.9	14	72	2018-11-15 03:48:00
41	87	0.7	56	15	42	2.1	1018	89.9	14	72	2018-11-15 03:49:00
42	89	0.7	56	15	44	0.8	1017.9	89.9	14	73	2018-11-15 03:53:00
44	87	0.7	57	15	43	0.3	1017.9	89.9	14	73	2018-11-15 03:54:00
44	92	0.7	56	16	39	1	1017.9	89.9	14	73	2018-11-15 03:58:00
43	87	0.7	53	15	40	2.3	1017.9	89.9	14	73	2018-11-15 04:00:00
44	88	0.7	51	15	42	0.7	1017.8	89.9	14	73	2018-11-15 04:01:00
42	84	0.7	51	15	44	0.5	1017.9	89.9	14	73	2018-11-15 04:02:00
44	88	0.7	50	16	45	0.8	1017.9	89.9	14	73	2018-11-15 04:05:00
43	87	0.7	51	15	46	0.5	1017.9	89.9	14	73	2018-11-15 04:07:00
43	88	0.7	61	16	40	0.4	1017.9	89.9	14	73	2018-11-15 04:10:00
44	89	0.7	66	15	46	0.3	1017.9	89.9	14	73	2018-11-15 04:11:00
44	91	0.7	64	15	75	0.4	1017.9	89.9	14	73	2018-11-15 04:14:00
43	85	0.7	63	16	85	0.3	1017.9	89.9	14	73	2018-11-15 04:14:00
43	88	0.7	63	16	79	1.2	1017.9	89.9	14	73	2018-11-15 04:15:00
43	87	0.7	59	15	46	0.5	1018	89.9	14	74	2018-11-15 04:18:00
44	89	0.7	60	15	50	0.6	1018	89.9	14	73	2018-11-15 04:19:00
45	96	0.6	60	15	67	0.2	1018	89.9	14	74	2018-11-15 04:22:00
45	91	0.7	68	14	88	0.2	1018	89.9	14	74	2018-11-15 04:25:00
45	92	0.7	52	15	60	0.2	1018	89.9	14	74	2018-11-15 04:28:00
45	93	0.7	51	16	47	0.3	1018.1	89.9	14	74	2018-11-15 04:29:00
44	91	0.7	50	16	41	0.4	1018.1	89.9	14	74	2018-11-15 04:33:00
44	91	0.7	49	16	46	0.8	1018.1	89.9	14	75	2018-11-15 04:38:00
44	93	0.7	51	16	46	0.9	1018.1	89.9	14	75	2018-11-15 04:39:00
46	96	0.7	49	16	44	0.4	1018.2	89.9	14	75	2018-11-15 04:41:00
45	89	0.8	46	16	44	0.2	1018.2	89.9	14	76	2018-11-15 04:42:00
45	93	0.7	50	15	40	0.1	1018.3	89.9	13	77	2018-11-15 04:46:00
46	97	0.7	52	16	40	0.2	1018.4	89.9	13	78	2018-11-15 04:47:00
49	100	0.7	52	16	47	1.1	1018.3	89.9	13	77	2018-11-15 04:51:00
49	98	0.7	57	14	43	0.4	1018.3	89.9	13	78	2018-11-15 04:53:00
52	101	0.7	57	16	68	0.5	1018.4	89.9	13	77	2018-11-15 04:56:00
53	105	0.7	57	15	78	0.3	1018.4	90	13	78	2018-11-15 04:57:00
57	107	0.7	62	16	91	0.5	1018.3	90	13	79	2018-11-15 05:01:00
63	109	0.8	64	16	91	0.5	1018.3	90	13	79	2018-11-15 05:02:00
55	106	0.7	72	15	90	1	1018.3	90	13	80	2018-11-15 05:06:00
61	111	0.7	69	15	91	1.3	1018.3	90	13	81	2018-11-15 05:07:00
61	111	0.7	71	16	90	0.6	1018.4	90	13	81	2018-11-15 05:10:00
64	114	0.7	72	15	90	0.6	1018.3	90	13	81	2018-11-15 05:11:00
65	118	0.7	75	16	90	1.3	1018.2	90	13	82	2018-11-15 05:15:00
72	126	0.7	74	16	90	0.9	1018.3	90	13	82	2018-11-15 05:16:00
64	115	0.7	72	16	90	1	1018.2	90	13	81	2018-11-15 05:19:00
64	114	0.7	71	16	90	0.8	1018.2	90	13	82	2018-11-15 05:20:00
72	127	0.7	72	16	90	0.3	1018.3	90	13	82	2018-11-15 05:23:00
68	123	0.8	72	15	89	0.3	1018.3	90	13	82	2018-11-15 05:24:00
68	122	0.7	71	15	90	0.2	1018.3	90	13	82	2018-11-15 05:27:00
68	122	0.7	73	15	89	0.3	1018.3	90	13	82	2018-11-15 05:28:00
67	120	0.8	74	16	90	1	1018.3	90	13	82	2018-11-15 05:32:00
69	122	0.7	73	16	90	0.6	1018.4	90	13	82	2018-11-15 05:33:00
68	123	0.8	72	17	90	0.4	1018.4	90	13	82	2018-11-15 05:37:00
65	117	0.7	74	16	91	0.3	1018.4	90	13	81	2018-11-15 05:38:00
60	114	0.7	74	16	89	0.2	1018.4	90.2	13	82	2018-11-15 05:41:00
65	117	0.7	77	16	90	0.9	1018.4	90.2	13	82	2018-11-15 05:42:00
67	114	0.7	73	15	91	0.5	1018.5	90.5	13	84	2018-11-15 05:45:00
66	123	0.7	74	15	91	0.5	1018.5	90.6	13	84	2018-11-15 05:46:00
72	123	0.7	75	14	91	0.6	1018.5	90.8	12	86	2018-11-15 05:50:00
68	119	0.7	73	15	90	0.3	1018.5	90.9	12	87	2018-11-15 05:51:00
71	128	0.7	73	15	90	0.3	1018.5	91	12	87	2018-11-15 05:55:00
74	128	0.7	73	16	89	0.4	1018.6	91	12	88	2018-11-15 05:56:00
76	133	0.7	71	16	89	0.3	1018.5	91.1	12	89	2018-11-15 06:00:00
71	131	0.7	69	15	89	0.3	1018.6	91.1	12	89	2018-11-15 06:01:00
68	119	0.7	72	16	90	0.7	1018.6	91.1	12	90	2018-11-15 06:04:00
75	136	0.7	70	16	89	1.3	1018.6	91.2	12	90	2018-11-15 06:06:00
72	131	0.7	69	15	89	0.6	1018.5	91.3	12	90	2018-11-15 06:08:00
74	131	0.7	71	16	89	0.6	1018.7	91.4	12	91	2018-11-15 06:11:00
72	127	0.7	70	16	89	0.3	1018.7	91.4	12	91	2018-11-15 06:13:00
72	128	0.7	70	15	88	0.2	1018.6	91.5	12	91	2018-11-15 06:15:00
73	132	0.7	75	16	89	0.2	1018.6	91.6	12	91	2018-11-15 06:17:00
67	117	0.7	75	16	89	0.7	1018.7	91.7	12	92	2018-11-15 06:18:00
70	128	0.7	74	16	89	0.9	1018.8	92.1	12	92	2018-11-15 06:23:00
70	123	0.7	76	15	91	0.6	1018.7	92.2	12	92	2018-11-15 06:27:00
73	126	0.7	75	16	90	0.2	1018.8	92.2	12	92	2018-11-15 06:28:00
71	128	0.7	74	16	89	0.1	1018.9	92.2	12	93	2018-11-15 06:31:00
73	132	0.7	73	16	86	0.1	1018.8	92.2	12	93	2018-11-15 06:32:00
71	126	0.7	77	16	87	0.5	1018.8	92.2	12	94	2018-11-15 06:35:00
65	120	0.7	77	16	89	0.8	1018.9	92.2	12	94	2018-11-15 06:36:00
68	117	0.7	75	15	90	0.6	1018.9	92.3	12	93	2018-11-15 06:39:00
64	114	0.7	76	15	90	0.8	1018.9	92.3	12	93	2018-11-15 06:40:00
62	115	0.7	73	15	92	1	1019	92.4	12	93	2018-11-15 06:44:00
60	114	0.7	73	16	91	0.4	1019	92.4	12	93	2018-11-15 06:45:00
70	119	0.7	72	17	89	0.6	1019	92.4	12	93	2018-11-15 06:48:00
64	114	0.7	72	17	89	0.3	1019.1	92.4	12	93	2018-11-15 06:49:00
64	115	0.7	73	15	90	0.3	1019	92.5	12	93	2018-11-15 06:52:00
64	117	0.7	73	16	89	0.6	1019.1	92.5	12	93	2018-11-15 06:53:00
64	115	0.7	74	16	90	0.5	1019.1	92.5	12	93	2018-11-15 06:58:00
64	115	0.7	71	16	89	0.3	1019.2	92.5	12	93	2018-11-15 07:00:00
60	111	0.7	72	15	89	0.2	1019.2	92.5	12	94	2018-11-15 07:02:00
60	113	0.7	74	16	89	0.6	1019.2	92.5	12	94	2018-11-15 07:03:00
63	114	0.7	81	16	90	0.3	1019.2	92.6	12	94	2018-11-15 07:06:00
59	111	0.7	82	16	91	0.5	1019.2	92.6	12	94	2018-11-15 07:07:00
60	113	0.7	76	15	90	0.5	1019.2	92.7	12	94	2018-11-15 07:11:00
56	107	0.8	75	14	90	0.7	1019.2	92.7	12	93	2018-11-15 07:14:00
56	110	0.7	74	15	90	0.6	1019.2	92.7	12	94	2018-11-15 07:15:00
57	114	0.7	72	15	92	1.4	1019.1	93.2	12	93	2018-11-15 07:19:00
60	110	0.7	71	15	92	0.5	1019.3	93.3	12	93	2018-11-15 07:20:00
56	111	0.7	73	15	89	0.3	1019.3	93.6	12	94	2018-11-15 07:23:00
57	107	0.7	74	15	90	0.5	1019.2	93.7	12	94	2018-11-15 07:24:00
60	111	0.6	73	15	91	0.5	1019.1	94.2	12	94	2018-11-15 07:27:00
57	109	0.7	70	16	90	0.7	1019.1	94.4	12	94	2018-11-15 07:29:00
56	107	0.7	72	16	91	0.4	1019.1	94.5	12	94	2018-11-15 07:31:00
60	113	0.7	70	16	91	1.3	1019.2	94.5	12	94	2018-11-15 07:32:00
60	111	0.6	68	14	90	0.3	1019.1	94.5	12	94	2018-11-15 07:33:00
55	110	0.7	70	15	90	0.4	1019.2	94.5	12	94	2018-11-15 07:35:00
56	115	0.7	72	16	90	0.9	1019.3	94.5	12	94	2018-11-15 07:36:00
52	104	0.8	75	17	90	1.6	1019.2	94.5	12	95	2018-11-15 07:40:00
60	111	0.7	72	15	92	0.7	1019.2	94.5	12	95	2018-11-15 07:41:00
55	110	0.7	73	15	90	0.2	1019.3	94.5	12	95	2018-11-15 07:44:00
57	111	0.7	72	15	90	0.2	1019.3	94.5	12	95	2018-11-15 07:45:00
60	113	0.7	80	15	91	0.8	1019.3	94.5	12	95	2018-11-15 07:49:00
55	109	0.7	73	15	92	0.5	1019.3	94.5	12	94	2018-11-15 07:53:00
56	106	0.7	72	16	90	0.4	1019.4	94.5	12	94	2018-11-15 07:55:00
52	104	0.7	74	15	90	0.7	1019.5	94.5	12	94	2018-11-15 07:59:00
55	105	0.7	78	15	89	0.8	1019.6	94.6	12	94	2018-11-15 08:04:00
52	104	0.7	79	15	91	0.7	1019.6	94.8	12	94	2018-11-15 08:08:00
53	105	0.7	80	15	90	0.5	1019.6	94.8	12	94	2018-11-15 08:09:00
56	110	0.7	76	16	91	2	1019.5	94.8	12	94	2018-11-15 08:13:00
52	104	0.7	75	16	91	1	1019.6	94.8	12	94	2018-11-15 08:14:00
48	100	0.7	75	15	92	1.2	1019.6	94.8	12	93	2018-11-15 08:18:00
51	102	0.7	72	15	93	3.2	1019.5	94.8	12	93	2018-11-15 08:19:00
52	106	0.7	73	15	90	0.5	1019.6	94.8	12	94	2018-11-15 08:22:00
57	110	0.8	77	17	91	0.5	1019.7	94.8	12	94	2018-11-15 08:24:00
52	105	0.7	76	16	90	0.6	1019.6	94.8	12	94	2018-11-15 08:27:00
47	97	0.7	74	16	91	0.5	1019.7	94.8	12	94	2018-11-15 08:31:00
49	101	0.7	75	16	91	0.6	1019.6	94.8	12	94	2018-11-15 08:32:00
48	104	0.7	77	15	89	0.5	1019.6	94.8	12	94	2018-11-15 08:36:00
49	101	0.7	73	16	91	0.8	1019.5	94.8	12	93	2018-11-15 08:39:00
47	98	0.7	72	15	90	0.5	1019.5	94.8	12	93	2018-11-15 08:41:00
46	97	0.7	69	15	90	0.4	1019.4	94.8	12	93	2018-11-15 08:42:00
46	93	0.8	73	16	89	0.2	1019.5	94.8	12	94	2018-11-15 08:45:00
45	96	0.8	73	16	90	1	1019.6	94.8	12	94	2018-11-15 08:46:00
47	100	0.7	77	17	92	1.3	1019.6	94.8	12	93	2018-11-15 08:50:00
49	98	0.7	75	15	89	0.3	1019.7	94.8	12	94	2018-11-15 08:54:00
44	88	0.7	71	15	90	0.2	1019.8	94.8	12	93	2018-11-15 08:57:00
44	91	0.7	73	15	90	0.6	1019.8	94.8	12	93	2018-11-15 08:58:00
46	96	0.7	75	15	90	1.2	1019.8	94.8	12	93	2018-11-15 08:59:00
44	88	0.6	79	15	91	0.5	1019.9	94.8	12	93	2018-11-15 09:02:00
44	94	0.7	80	15	92	0.9	1019.9	94.8	12	93	2018-11-15 09:03:00
44	92	0.7	80	17	89	0.2	1020.2	94.8	12	93	2018-11-15 09:07:00
46	93	0.7	82	15	90	0.3	1020.3	94.8	12	93	2018-11-15 09:08:00
47	94	0.7	80	15	92	0.4	1020.3	94.8	12	93	2018-11-15 09:12:00
44	96	0.7	77	15	91	0.5	1020.3	94.8	12	92	2018-11-15 09:16:00
44	89	0.7	74	16	92	0.3	1020.3	94.8	12	92	2018-11-15 09:17:00
45	94	0.8	79	16	93	0.7	1020.2	94.8	12	92	2018-11-15 09:21:00
44	93	0.7	79	16	91	0.5	1020.1	94.8	12	92	2018-11-15 09:22:00
45	94	0.6	80	15	92	0.1	1020	94.8	12	92	2018-11-15 09:25:00
45	98	0.6	81	15	90	1	1020	94.8	12	92	2018-11-15 09:26:00
44	91	0.7	79	15	93	0.8	1020	94.8	12	91	2018-11-15 09:30:00
44	89	0.7	80	15	93	0.3	1020	94.8	12	91	2018-11-15 09:31:00
44	89	0.7	75	16	92	0.7	1020	94.8	12	91	2018-11-15 09:35:00
41	83	0.7	74	15	92	1.2	1020.1	94.8	12	90	2018-11-15 09:36:00
43	92	0.7	79	16	92	0.4	1020.1	94.8	12	92	2018-11-15 09:40:00
44	91	0.7	75	15	92	0.6	1020.2	94.8	12	91	2018-11-15 09:44:00
44	93	0.7	75	15	91	0.1	1020.1	94.8	12	91	2018-11-15 09:45:00
43	84	0.7	82	16	92	1	1020.1	94.8	12	91	2018-11-15 09:49:00
45	93	0.7	76	15	92	0.9	1020	94.8	12	89	2018-11-15 09:54:00
43	87	0.7	76	15	93	0.5	1020.1	94.8	12	89	2018-11-15 09:55:00
46	96	0.7	77	16	91	0.6	1020.1	94.8	12	90	2018-11-15 09:59:00
44	88	0.7	81	15	92	0.4	1020.1	94.8	12	89	2018-11-15 10:04:00
43	89	0.7	77	16	92	0.3	1020.1	94.8	13	89	2018-11-15 10:09:00
46	94	0.7	80	16	91	0.2	1020.1	94.8	13	89	2018-11-15 10:10:00
44	89	0.7	84	17	93	0.5	1020.1	94.8	13	87	2018-11-15 10:14:00
44	94	0.7	79	16	91	0.4	1020.1	94.8	13	89	2018-11-15 10:17:00
40	81	0.7	78	16	92	1.5	1020.1	94.8	13	87	2018-11-15 10:18:00
44	89	0.7	75	15	93	1	1020.1	94.8	13	87	2018-11-15 10:19:00
44	89	0.7	76	15	87	0.4	1020	94.8	13	89	2018-11-15 10:23:00
46	94	0.7	77	16	90	0.6	1020	94.8	13	89	2018-11-15 10:27:00
45	92	0.7	75	16	89	0.3	1019.9	94.8	13	88	2018-11-15 10:28:00
43	88	0.6	76	15	91	0.4	1019.8	94.8	13	89	2018-11-15 10:32:00
44	89	0.7	79	15	92	0.2	1019.8	94.8	13	89	2018-11-15 10:33:00
44	91	0.7	84	15	91	0.5	1019.6	94.8	13	87	2018-11-15 10:38:00
46	94	0.7	76	16	92	0.7	1019.6	94.8	13	88	2018-11-15 10:43:00
44	92	0.7	77	16	90	0.2	1019.5	94.8	13	88	2018-11-15 10:45:00
44	88	0.7	74	16	92	0.6	1019.4	94.8	13	88	2018-11-15 10:48:00
43	89	0.7	77	16	92	0.6	1019.3	94.8	13	87	2018-11-15 10:49:00
42	88	0.7	75	16	91	0.2	1019.3	94.8	13	86	2018-11-15 10:53:00
44	89	0.7	72	16	92	1	1019.2	94.8	13	86	2018-11-15 10:55:00
42	89	0.7	77	15	93	0.9	1019.1	94.8	13	85	2018-11-15 10:58:00
45	92	0.7	77	15	94	0.5	1019.2	94.8	13	86	2018-11-15 10:59:00
43	89	0.7	74	16	94	0.7	1019.2	94.8	13	86	2018-11-15 11:02:00
44	89	0.7	77	16	94	0.9	1019.1	94.8	13	86	2018-11-15 11:03:00
41	81	0.7	80	16	94	0.3	1019.3	94.8	13	86	2018-11-15 11:07:00
40	81	0.7	87	16	95	0.4	1019.1	94.8	13	85	2018-11-15 11:17:00
42	85	0.6	83	15	93	0.7	1019.1	94.8	13	85	2018-11-15 11:21:00
42	91	0.7	84	16	94	0.8	1019.2	94.8	13	85	2018-11-15 11:22:00
41	81	0.7	76	16	95	1.1	1019.1	94.8	13	83	2018-11-15 11:26:00
41	85	0.7	78	15	95	1.7	1019.1	94.8	13	84	2018-11-15 11:27:00
44	91	0.7	82	15	94	0.5	1018.9	94.8	13	86	2018-11-15 11:31:00
40	81	0.7	83	16	93	0.9	1019	94.8	13	85	2018-11-15 11:32:00
44	91	0.7	82	15	93	0.3	1018.9	94.8	13	85	2018-11-15 11:36:00
42	88	0.7	79	15	94	0.4	1018.9	94.8	13	84	2018-11-15 11:38:00
40	79	0.7	82	16	94	1	1018.9	94.8	13	84	2018-11-15 11:40:00
40	79	0.7	79	16	93	0.7	1018.8	94.8	13	84	2018-11-15 11:44:00
39	79	0.8	80	15	94	0.7	1018.7	94.8	13	83	2018-11-15 11:45:00
40	81	0.7	77	16	95	0.3	1018.7	94.8	13	83	2018-11-15 11:49:00
41	80	0.7	74	16	94	0.2	1018.6	94.8	13	83	2018-11-15 11:50:00
44	88	0.7	73	15	93	0.5	1018.5	94.8	14	84	2018-11-15 11:54:00
40	87	0.7	73	16	92	1.5	1018.5	94.8	14	83	2018-11-15 11:56:00
42	84	0.7	76	16	93	0.3	1018.5	94.8	14	83	2018-11-15 11:58:00
40	84	0.7	76	16	92	0.6	1018.5	94.8	14	82	2018-11-15 11:59:00
41	88	0.7	74	16	92	0.4	1018.5	94.8	14	82	2018-11-15 12:03:00
40	79	0.7	67	15	93	0.4	1017.8	94.9	14	82	2018-11-15 12:33:00
38	76	0.7	71	15	92	1.1	1017.7	94.9	14	80	2018-11-15 12:37:00
38	75	0.7	69	15	93	0.5	1017.7	94.9	14	80	2018-11-15 12:39:00
37	78	0.7	68	15	90	0.4	1017.8	94.9	14	81	2018-11-15 12:41:00
38	74	0.7	68	15	90	0.3	1017.7	94.9	14	81	2018-11-15 12:42:00
36	70	0.7	73	15	92	0.7	1017.7	94.9	14	80	2018-11-15 12:46:00
37	75	0.7	73	15	94	0.8	1017.6	94.9	14	81	2018-11-15 12:48:00
37	75	0.7	70	15	92	0.6	1017.5	94.9	14	80	2018-11-15 12:51:00
36	70	0.7	68	14	92	1.2	1017.5	94.9	14	81	2018-11-15 12:52:00
35	71	0.7	73	15	92	0.9	1017.4	94.9	14	80	2018-11-15 12:57:00
35	67	0.7	70	15	93	0.2	1017.4	94.9	14	80	2018-11-15 12:59:00
37	72	0.7	73	16	94	0.5	1017.4	94.9	14	79	2018-11-15 13:03:00
34	68	0.7	77	15	93	0.5	1017.3	94.9	14	80	2018-11-15 13:07:00
36	71	0.7	73	15	93	0.5	1017.2	94.9	14	80	2018-11-15 13:09:00
36	71	0.7	77	16	92	0.4	1017.3	94.9	14	80	2018-11-15 13:11:00
34	70	0.7	73	16	92	0.4	1017.2	94.9	14	80	2018-11-15 13:14:00
36	70	0.7	75	15	91	0.4	1017.1	94.9	14	80	2018-11-15 13:15:00
36	74	0.7	79	15	93	0.7	1017	94.9	15	80	2018-11-15 13:19:00
37	74	0.7	79	15	93	0.5	1017.1	94.9	15	80	2018-11-15 13:20:00
36	74	0.7	78	15	94	0.3	1017.2	95	15	78	2018-11-15 13:24:00
36	71	0.7	77	15	94	0.8	1017.1	95	15	78	2018-11-15 13:25:00
36	68	0.7	76	16	93	0.7	1017	95	15	79	2018-11-15 13:28:00
36	74	0.7	78	15	93	0.4	1017	95	15	78	2018-11-15 13:29:00
37	78	0.7	73	15	92	0.7	1017	95	15	80	2018-11-15 13:32:00
35	67	0.7	73	15	92	0.6	1016.9	95	15	79	2018-11-15 13:33:00
37	74	0.7	72	16	94	0.4	1017.1	95	15	79	2018-11-15 13:37:00
34	68	0.7	70	16	93	0.7	1017	95	15	78	2018-11-15 13:38:00
36	74	0.7	72	15	91	0.5	1017.2	95	15	79	2018-11-15 13:42:00
36	76	0.7	71	15	92	0.6	1017.1	95	15	79	2018-11-15 13:43:00
36	68	0.7	77	15	92	0.9	1017.1	95	15	79	2018-11-15 13:46:00
37	76	0.7	77	15	92	0.8	1017.1	95	15	79	2018-11-15 13:47:00
40	80	0.7	76	15	93	0.8	1017.2	95	15	79	2018-11-15 13:52:00
37	75	0.7	76	16	93	0.3	1017.2	95	15	80	2018-11-15 13:53:00
40	79	0.7	76	16	93	0.7	1017.2	95	15	80	2018-11-15 13:56:00
37	74	0.7	75	16	94	0.3	1017.2	95	15	79	2018-11-15 13:57:00
38	76	0.7	75	15	90	0.6	1017.1	95	15	80	2018-11-15 14:01:00
39	79	0.7	73	16	90	0.6	1017	95	15	79	2018-11-15 14:02:00
38	78	0.7	71	16	92	1.2	1016.8	95	15	79	2018-11-15 14:05:00
38	76	0.7	76	16	93	0.5	1016.9	95	15	79	2018-11-15 14:06:00
40	80	0.7	76	16	94	1	1017	95	15	79	2018-11-15 14:10:00
38	75	0.7	74	15	94	0.8	1017	95	15	79	2018-11-15 14:11:00
37	72	0.7	76	16	94	0.5	1017.1	95	14	79	2018-11-15 14:15:00
39	76	0.7	75	15	90	0.3	1017.3	95	14	80	2018-11-15 14:19:00
39	79	0.7	77	15	91	0.5	1017.3	95	14	80	2018-11-15 14:20:00
38	76	0.7	77	15	93	0.1	1017.3	95	14	80	2018-11-15 14:24:00
37	74	0.7	77	15	93	0.5	1017.3	95	14	80	2018-11-15 14:25:00
37	72	0.7	82	16	91	0.6	1017.1	95	14	79	2018-11-15 14:29:00
36	74	0.7	78	15	93	0.5	1017	95	14	80	2018-11-15 14:30:00
37	76	0.7	79	16	91	0.2	1016.9	95	14	80	2018-11-15 14:33:00
38	79	0.7	80	16	91	0.3	1016.9	95	14	80	2018-11-15 14:34:00
38	75	0.7	80	15	91	0.5	1017	95	15	80	2018-11-15 14:38:00
38	76	0.7	83	15	91	0.4	1017	95	15	80	2018-11-15 14:39:00
36	72	0.7	84	15	94	0.5	1017.1	95	15	79	2018-11-15 14:43:00
36	70	0.7	84	15	93	0.9	1017.1	95	15	80	2018-11-15 14:44:00
37	76	0.7	88	15	94	0.4	1017.1	95	15	79	2018-11-15 14:47:00
37	76	0.8	83	17	93	0.2	1017.1	95	15	80	2018-11-15 14:48:00
35	72	0.7	82	15	92	0.3	1017.2	95	15	79	2018-11-15 14:51:00
40	79	0.7	84	15	92	0.3	1017.3	95	15	80	2018-11-15 14:52:00
37	74	0.7	85	15	94	0.9	1017.3	95	15	79	2018-11-15 14:56:00
36	72	0.7	84	15	92	0.6	1017.3	95	15	79	2018-11-15 15:00:00
38	76	0.7	87	15	91	0.3	1017.3	95	15	80	2018-11-15 15:01:00
36	72	0.7	93	16	91	0.8	1017.4	95	15	79	2018-11-15 15:06:00
36	72	0.7	94	16	92	0.8	1017.5	95	15	79	2018-11-15 15:10:00
36	68	0.7	90	16	94	0.4	1017.5	95	15	79	2018-11-15 15:11:00
39	79	0.7	92	14	93	1	1017.4	95	15	79	2018-11-15 15:15:00
38	75	0.7	80	15	94	1.2	1017.4	95	15	79	2018-11-15 15:18:00
37	78	0.7	83	15	94	0.7	1017.5	95	15	79	2018-11-15 15:20:00
39	78	0.7	88	15	94	0.5	1017.5	95	15	80	2018-11-15 15:24:00
41	81	0.7	89	15	94	1	1017.4	95	15	79	2018-11-15 15:25:00
38	83	0.7	100	16	93	0.6	1017.2	95	15	80	2018-11-15 15:29:00
36	74	0.7	77	16	93	0.4	1017.2	95	15	81	2018-11-15 15:30:00
37	74	0.7	91	16	92	0.3	1017.1	95	15	80	2018-11-15 15:34:00
37	78	0.7	96	16	93	0.4	1017.1	95	15	80	2018-11-15 15:36:00
39	76	0.7	99	16	93	0.7	1017.1	95	15	80	2018-11-15 15:39:00
40	81	0.7	90	15	92	0.4	1017.1	95	15	80	2018-11-15 15:43:00
37	76	0.7	90	16	92	0.4	1017	95	15	80	2018-11-15 15:44:00
39	80	0.8	96	16	94	0.8	1017	95	15	80	2018-11-15 15:47:00
39	76	0.8	94	16	94	0.3	1017.1	95	15	80	2018-11-15 15:48:00
38	75	0.7	92	15	93	0.1	1017.1	95	15	80	2018-11-15 15:51:00
39	76	0.7	92	16	92	0.9	1017.2	95	15	80	2018-11-15 15:52:00
38	76	0.7	96	16	92	0.6	1017.1	95	15	80	2018-11-15 15:57:00
39	80	0.7	96	15	93	0.7	1017.1	95	15	80	2018-11-15 15:58:00
40	83	0.7	95	16	95	0.7	1017	95	15	80	2018-11-15 16:01:00
37	76	0.8	94	16	96	0.6	1017.1	95	15	80	2018-11-15 16:02:00
37	76	0.7	95	16	93	0.4	1017	95	15	81	2018-11-15 16:05:00
36	71	0.7	98	15	92	0.6	1017	95	15	81	2018-11-15 16:06:00
39	79	0.7	96	16	97	0.6	1017.3	95	15	79	2018-11-15 16:10:00
38	80	0.8	95	15	93	0.2	1017.3	95	15	80	2018-11-15 16:12:00
39	78	0.7	96	15	94	1	1017.3	95	15	80	2018-11-15 16:14:00
39	79	0.7	97	15	94	0.5	1017.4	95	15	80	2018-11-15 16:15:00
38	76	0.7	97	15	95	0.7	1017.5	95	15	79	2018-11-15 16:18:00
37	74	0.7	93	15	95	0.3	1017.6	95	15	80	2018-11-15 16:19:00
39	76	0.8	94	16	94	1	1017.7	95	15	80	2018-11-15 16:22:00
37	76	0.7	92	16	95	0.5	1017.7	95	15	80	2018-11-15 16:23:00
37	78	0.7	92	15	95	1	1017.7	95	15	79	2018-11-15 16:26:00
38	78	0.7	89	15	96	1.6	1017.6	95	14	79	2018-11-15 16:27:00
39	75	0.7	87	15	94	0.7	1017.6	95	14	79	2018-11-15 16:31:00
40	75	0.7	88	15	96	1	1017.4	95	14	79	2018-11-15 16:32:00
37	78	0.7	90	15	94	0.4	1017.2	95	14	81	2018-11-15 16:35:00
37	76	0.8	92	15	95	0.4	1017.2	95	14	80	2018-11-15 16:36:00
38	74	0.7	93	16	96	0.3	1017.4	95	14	79	2018-11-15 16:39:00
37	78	0.8	89	16	95	0.7	1017.3	95	14	79	2018-11-15 16:40:00
38	78	0.8	85	15	95	0.6	1017.4	95	14	79	2018-11-15 16:44:00
36	72	0.7	84	15	95	0.2	1017.4	95	14	79	2018-11-15 16:45:00
40	81	0.7	90	15	96	0.3	1017.5	95	14	79	2018-11-15 16:48:00
40	79	0.7	87	15	96	0.7	1017.5	95	14	79	2018-11-15 16:49:00
35	70	0.7	86	16	94	0.4	1017.4	95	14	79	2018-11-15 16:52:00
35	68	0.7	88	15	94	0.3	1017.5	95	14	79	2018-11-15 16:53:00
36	70	0.7	85	16	94	0.5	1017.6	95	14	80	2018-11-15 16:56:00
34	67	0.7	87	16	95	0.3	1017.6	95	14	79	2018-11-15 16:57:00
36	71	0.7	88	15	95	0.4	1017.6	95	14	79	2018-11-15 17:00:00
36	74	0.7	86	16	94	0.1	1017.6	95	14	80	2018-11-15 17:01:00
34	68	0.8	98	15	96	0.6	1017.6	95	14	79	2018-11-15 17:05:00
37	72	0.7	98	15	96	0.3	1017.8	95	14	79	2018-11-15 17:08:00
36	70	0.7	97	16	95	0.2	1017.8	95	14	79	2018-11-15 17:09:00
34	70	0.7	94	15	94	0.4	1017.9	95	14	79	2018-11-15 17:12:00
34	70	0.6	93	14	94	0.2	1017.8	95	14	79	2018-11-15 17:13:00
32	67	0.7	98	16	94	0.1	1017.9	95	14	79	2018-11-15 17:16:00
36	72	0.7	55	16	96	0.8	1017.9	95	14	79	2018-11-15 17:19:00
37	72	0.7	83	16	97	0.3	1017.8	95	14	79	2018-11-15 17:21:00
35	70	0.7	78	16	95	0.4	1017.9	95	14	80	2018-11-15 17:24:00
36	71	0.7	99	16	95	0.5	1017.9	95	14	80	2018-11-15 17:28:00
37	76	0.7	96	15	96	0.2	1018	95	14	80	2018-11-15 17:32:00
36	72	0.7	99	15	96	0.5	1018.2	95	14	80	2018-11-15 17:36:00
34	67	0.7	100	16	94	0.5	1018.1	95	14	80	2018-11-15 17:40:00
37	72	0.7	99	15	95	0.3	1018.4	95	14	80	2018-11-15 17:44:00
36	74	0.7	99	16	98	0.6	1018.3	95	15	79	2018-11-15 17:48:00
35	68	0.7	33	15	96	0.2	1018.2	95	15	79	2018-11-15 17:52:00
36	72	0.7	85	15	94	0.3	1018.2	95	15	79	2018-11-15 17:53:00
35	70	0.8	99	17	95	0.2	1018.2	95	15	79	2018-11-15 17:56:00
36	71	0.7	97	16	93	0.3	1018.2	95	15	79	2018-11-15 17:57:00
34	70	0.7	88	16	96	0.6	1018.3	95	14	79	2018-11-15 17:59:00
36	71	0.7	53	16	97	1.1	1018.3	95	15	78	2018-11-15 18:00:00
38	75	0.7	97	16	94	0.3	1018.3	95	15	79	2018-11-15 18:04:00
33	62	0.7	96	16	93	0.8	1018.3	95	14	78	2018-11-15 18:05:00
33	65	0.7	90	15	95	0.7	1018.4	95	15	78	2018-11-15 18:08:00
35	70	0.7	86	16	95	0.9	1018.3	95	15	78	2018-11-15 18:09:00
36	68	0.7	89	16	93	0.4	1018.4	95	14	78	2018-11-15 18:13:00
35	72	0.7	89	16	93	1.8	1018.5	95	14	77	2018-11-15 18:16:00
31	58	0.7	86	15	94	0.6	1018.4	95	14	77	2018-11-15 18:17:00
33	63	0.7	78	15	93	0.5	1018.4	95	14	77	2018-11-15 18:20:00
34	67	0.7	81	15	92	0.3	1018.5	95	14	77	2018-11-15 18:21:00
30	62	0.7	80	16	93	0.5	1018.5	95	14	76	2018-11-15 18:24:00
32	66	0.7	79	15	93	0.5	1018.5	95	14	77	2018-11-15 18:25:00
32	63	0.7	73	15	92	0.4	1018.6	95	14	76	2018-11-15 18:28:00
28	55	0.6	77	15	91	0.4	1018.6	95	14	75	2018-11-15 18:29:00
31	63	0.7	72	15	92	0.6	1018.6	95	14	76	2018-11-15 18:31:00
27	50	0.7	71	16	95	1.4	1018.6	95	14	76	2018-11-15 18:33:00
28	50	0.7	62	16	92	3.5	1018.5	95	14	76	2018-11-15 18:36:00
26	45	0.7	60	15	92	0.8	1018.6	95	14	75	2018-11-15 18:37:00
26	46	0.7	60	15	91	1	1018.5	95	14	75	2018-11-15 18:40:00
25	41	0.7	59	15	86	0.4	1018.5	95	14	76	2018-11-15 18:41:00
20	33	0.7	60	16	86	0.5	1018.5	95	14	76	2018-11-15 18:44:00
25	44	0.7	60	15	90	0.7	1018.6	95	14	75	2018-11-15 18:45:00
24	41	0.7	60	16	91	0.3	1018.5	95	14	76	2018-11-15 18:48:00
25	46	0.7	62	15	91	0.2	1018.6	95	14	77	2018-11-15 18:49:00
22	44	0.7	60	15	90	2.3	1018.5	95	14	76	2018-11-15 18:52:00
23	40	0.7	59	15	81	1.2	1018.6	95	14	76	2018-11-15 18:53:00
23	39	0.7	56	15	78	0.4	1018.8	95	14	76	2018-11-15 18:57:00
20	36	0.7	59	16	88	1.1	1018.8	95	14	76	2018-11-15 19:00:00
24	45	0.7	58	15	85	0.3	1018.8	95	14	77	2018-11-15 19:01:00
25	44	0.7	67	15	91	0.1	1018.9	95	14	77	2018-11-15 19:04:00
25	48	0.7	68	15	90	0.5	1018.8	95	14	77	2018-11-15 19:05:00
28	53	0.7	69	16	89	0.7	1018.9	95	14	77	2018-11-15 19:08:00
27	46	0.7	70	16	90	0.4	1018.8	95	14	77	2018-11-15 19:09:00
26	49	0.7	69	15	92	0.1	1018.8	95	14	78	2018-11-15 19:12:00
29	59	0.7	69	15	91	0.4	1018.8	95	14	78	2018-11-15 19:13:00
31	58	0.7	75	16	91	1.5	1018.8	95	14	78	2018-11-15 19:17:00
31	59	0.7	74	16	92	2.1	1018.7	95	14	78	2018-11-15 19:20:00
32	63	0.7	74	16	93	1.8	1018.7	95	14	78	2018-11-15 19:21:00
30	57	0.7	69	15	92	1.1	1018.7	95	14	78	2018-11-15 19:24:00
30	58	0.7	70	16	91	2.1	1018.7	95	14	78	2018-11-15 19:25:00
35	68	0.7	66	16	92	1	1018.6	95	14	78	2018-11-15 19:28:00
34	70	0.7	68	16	92	1.1	1018.6	95	14	78	2018-11-15 19:29:00
33	63	0.7	63	16	87	0.1	1018.6	95	14	79	2018-11-15 19:33:00
35	67	0.7	76	16	89	2.1	1018.5	95	14	79	2018-11-15 19:37:00
35	67	0.7	74	16	90	0.7	1018.7	95	14	79	2018-11-15 19:40:00
36	72	0.7	75	16	90	0.8	1018.6	95	14	79	2018-11-15 19:41:00
36	70	0.7	74	16	89	0.3	1018.7	95	14	79	2018-11-15 19:44:00
36	71	0.7	75	16	89	0.6	1018.8	95	14	79	2018-11-15 19:45:00
36	71	0.7	78	16	89	0.4	1018.8	95	14	79	2018-11-15 19:48:00
36	75	0.7	76	16	88	0.2	1018.8	95	14	80	2018-11-15 19:49:00
35	70	0.7	77	16	90	0.3	1018.8	95	14	80	2018-11-15 19:52:00
38	75	0.8	80	16	90	0.4	1018.9	95	14	80	2018-11-15 19:53:00
36	68	0.7	76	17	89	0.2	1018.9	95	14	79	2018-11-15 19:56:00
40	78	0.7	76	16	89	0.3	1018.8	95	14	80	2018-11-15 19:57:00
40	83	0.7	79	16	90	0.7	1018.9	95	14	79	2018-11-15 20:00:00
40	79	0.7	80	16	90	0.1	1018.9	95	14	80	2018-11-15 20:01:00
38	78	0.7	78	16	90	0.3	1019.1	95	14	79	2018-11-15 20:04:00
39	78	0.7	77	16	89	0.3	1019.1	95	14	80	2018-11-15 20:05:00
41	83	0.7	83	16	89	0.2	1019.1	95	14	80	2018-11-15 20:09:00
40	79	0.7	83	16	90	0.5	1018.9	95	14	80	2018-11-15 20:12:00
41	84	0.7	81	16	91	0.3	1018.9	95	14	80	2018-11-15 20:13:00
42	83	0.7	79	16	90	0.2	1019	95	14	80	2018-11-15 20:17:00
41	83	0.7	81	16	91	0.5	1019	95	14	79	2018-11-15 20:21:00
40	80	0.7	80	16	89	0.2	1019	95	14	79	2018-11-15 20:24:00
41	83	0.7	81	16	87	0.1	1019.1	95	14	80	2018-11-15 20:25:00
44	88	0.7	87	16	90	1.2	1019.3	95	14	81	2018-11-15 20:28:00
41	87	0.7	89	17	90	0.7	1019.3	95	14	80	2018-11-15 20:29:00
41	81	0.7	85	16	90	0.5	1019.3	95	14	80	2018-11-15 20:33:00
40	80	0.7	80	16	89	1	1019.3	95	14	80	2018-11-15 20:37:00
43	89	0.7	78	16	90	0.7	1019.4	95	14	80	2018-11-15 20:40:00
41	83	0.7	79	16	90	0.3	1019.3	95	14	80	2018-11-15 20:41:00
40	85	0.7	81	15	90	0.9	1019.3	95	14	80	2018-11-15 20:45:00
40	78	0.7	77	15	91	0.7	1019.3	95	14	79	2018-11-15 20:49:00
40	80	0.7	76	16	90	0.2	1019.2	95	14	80	2018-11-15 20:52:00
44	88	0.7	76	16	89	0.5	1019.3	95	14	80	2018-11-15 20:53:00
44	89	0.7	78	16	90	0.4	1019.3	95	14	80	2018-11-15 20:56:00
40	83	0.7	77	16	90	0.6	1019.4	95	14	80	2018-11-15 20:57:00
44	88	0.7	80	15	90	0.1	1019.4	95	14	81	2018-11-15 21:00:00
43	88	0.7	81	16	89	0.3	1019.4	95	14	80	2018-11-15 21:01:00
42	85	0.7	83	16	89	0.7	1019.4	95	14	81	2018-11-15 21:04:00
38	75	0.7	85	16	90	0.6	1019.5	95	14	81	2018-11-15 21:05:00
42	87	0.7	83	15	90	0.5	1019.5	95	14	81	2018-11-15 21:08:00
41	81	0.7	83	15	90	0.9	1019.5	95	14	80	2018-11-15 21:09:00
38	78	0.7	80	16	89	0.7	1019.6	95	14	80	2018-11-15 21:12:00
40	81	0.7	80	16	90	0.3	1019.6	95	14	81	2018-11-15 21:13:00
40	80	0.7	83	15	85	0.4	1019.6	95	14	81	2018-11-15 21:17:00
39	79	0.7	79	16	90	0.5	1019.6	95	14	81	2018-11-15 21:20:00
40	79	0.7	79	15	88	0.2	1019.6	95	14	81	2018-11-15 21:21:00
40	83	0.7	78	15	90	0.5	1019.6	95	14	81	2018-11-15 21:24:00
40	79	0.7	77	16	91	1	1019.6	95	14	81	2018-11-15 21:25:00
38	74	0.7	74	16	90	1.1	1019.6	95	14	81	2018-11-15 21:28:00
38	79	0.7	73	16	90	0.2	1019.6	95	14	81	2018-11-15 21:29:00
40	79	0.7	76	16	90	0.4	1019.8	95	14	82	2018-11-15 21:32:00
40	81	0.7	78	16	90	0.3	1019.8	95	14	82	2018-11-15 21:33:00
40	83	0.7	75	16	89	0.2	1019.8	95	14	82	2018-11-15 21:36:00
36	74	0.7	74	16	88	0.4	1019.9	95	14	82	2018-11-15 21:37:00
38	72	0.7	74	16	89	0.1	1019.8	95	14	82	2018-11-15 21:40:00
36	74	0.7	73	16	88	0.2	1019.9	95	14	82	2018-11-15 21:41:00
37	78	0.7	79	16	88	0.7	1019.7	95	14	83	2018-11-15 21:44:00
39	76	0.7	77	16	91	1.3	1019.8	95	14	82	2018-11-15 21:45:00
37	74	0.7	67	16	89	0.9	1019.8	95	14	83	2018-11-15 21:48:00
38	74	0.7	68	15	89	0.4	1019.9	95	14	83	2018-11-15 21:49:00
37	76	0.7	78	16	89	0.3	1019.9	95	14	83	2018-11-15 21:52:00
37	72	0.7	77	16	89	1.1	1019.8	95	14	83	2018-11-15 21:53:00
38	78	0.7	71	16	90	1.2	1019.8	95	14	83	2018-11-15 21:56:00
33	65	0.7	70	15	90	1.2	1019.7	95	14	83	2018-11-15 21:57:00
36	70	0.7	70	15	89	0.7	1019.7	95	14	83	2018-11-15 22:00:00
37	75	0.7	70	16	90	0.6	1019.8	95	14	83	2018-11-15 22:01:00
39	76	0.7	76	15	90	1.1	1019.7	95	14	84	2018-11-15 22:04:00
39	76	0.7	76	16	90	0.4	1019.8	95	14	84	2018-11-15 22:05:00
40	79	0.7	78	15	89	0.4	1019.8	95	13	85	2018-11-15 22:08:00
37	72	0.7	75	16	89	0.8	1019.8	95	13	84	2018-11-15 22:09:00
39	76	0.7	75	15	90	0.4	1019.8	95	13	85	2018-11-15 22:13:00
38	76	0.7	73	15	89	0.5	1019.8	95.1	13	85	2018-11-15 22:16:00
40	79	0.7	76	15	89	0.6	1019.7	95.1	13	86	2018-11-15 22:17:00
39	78	0.6	73	15	89	0.4	1019.8	95.1	13	86	2018-11-15 22:21:00
40	79	0.7	75	14	89	0.3	1019.7	95.1	13	86	2018-11-15 22:22:00
38	75	0.6	76	14	87	0.1	1019.8	95.1	13	87	2018-11-15 22:25:00
38	78	0.6	73	15	85	0.1	1019.8	95.1	13	88	2018-11-15 22:26:00
39	79	0.7	71	15	87	0.1	1019.8	95.1	13	88	2018-11-15 22:29:00
40	79	0.7	71	15	86	0.3	1019.8	95.2	13	88	2018-11-15 22:30:00
40	80	0.7	66	15	87	0.4	1019.8	95.2	13	89	2018-11-15 22:33:00
40	81	0.7	64	15	87	0.1	1019.9	95.2	13	89	2018-11-15 22:34:00
41	81	0.7	65	15	87	0.3	1019.9	95.2	13	89	2018-11-15 22:37:00
38	75	0.7	68	16	88	0.5	1019.9	95.2	13	89	2018-11-15 22:38:00
40	79	0.7	65	15	88	0.4	1019.8	95.2	13	88	2018-11-15 22:41:00
40	79	0.7	65	15	88	0.5	1019.8	95.2	13	89	2018-11-15 22:42:00
39	75	0.6	66	15	88	0.5	1019.8	95.2	13	88	2018-11-15 22:45:00
40	80	0.7	66	15	88	0.3	1019.8	95.2	13	89	2018-11-15 22:46:00
40	79	0.7	66	14	86	0.1	1019.8	95.2	13	90	2018-11-15 22:49:00
37	74	0.7	72	15	87	0.5	1019.9	95.2	13	90	2018-11-15 22:50:00
39	76	0.7	71	16	89	0.2	1019.8	95.2	13	90	2018-11-15 22:53:00
39	75	0.6	65	14	87	1.4	1019.8	95.2	13	90	2018-11-15 22:55:00
40	80	0.7	66	15	88	0.2	1019.8	95.2	13	90	2018-11-15 22:57:00
37	75	0.7	66	16	87	0.8	1019.8	95.2	13	89	2018-11-15 22:58:00
36	74	0.7	67	15	87	0.2	1019.8	95.2	13	90	2018-11-15 23:01:00
36	70	0.6	65	15	87	0.3	1019.8	95.2	13	90	2018-11-15 23:02:00
36	71	0.7	67	15	87	0.3	1019.8	95.2	13	90	2018-11-15 23:05:00
36	70	0.7	63	15	85	0.5	1019.8	95.2	13	90	2018-11-15 23:06:00
34	66	0.7	68	15	87	0.5	1019.8	95.2	13	91	2018-11-15 23:08:00
36	70	0.7	64	15	87	1	1019.8	95.2	13	90	2018-11-15 23:09:00
35	70	0.6	64	15	89	0.5	1019.9	95.2	13	89	2018-11-15 23:12:00
33	65	0.6	62	15	89	0.2	1019.9	95.2	13	89	2018-11-15 23:13:00
34	66	0.6	62	15	86	0.2	1019.9	95.2	13	90	2018-11-15 23:16:00
36	70	0.6	63	15	86	0.3	1020	95.2	13	90	2018-11-15 23:17:00
36	72	0.7	65	15	87	0.7	1020	95.2	13	90	2018-11-15 23:20:00
34	67	0.7	66	15	87	0.2	1020	95.2	13	89	2018-11-15 23:21:00
35	71	0.7	64	16	88	0.5	1020	95.2	13	89	2018-11-15 23:24:00
34	66	0.6	64	16	89	0.4	1019.9	95.2	13	89	2018-11-15 23:26:00
33	65	0.7	71	17	88	0.3	1020	95.2	13	90	2018-11-15 23:28:00
36	72	0.7	69	15	89	1	1019.9	95.2	13	89	2018-11-15 23:31:00
35	68	0.7	66	15	89	1.6	1019.9	95.2	13	89	2018-11-15 23:32:00
34	67	0.6	65	15	88	0.4	1019.9	95.2	13	89	2018-11-15 23:35:00
36	71	0.6	66	16	86	0.1	1019.9	95.2	13	89	2018-11-15 23:36:00
34	65	0.6	66	15	85	0.6	1019.8	95.2	13	89	2018-11-15 23:37:00
34	68	0.7	66	16	86	0.3	1019.8	95.2	13	89	2018-11-15 23:41:00
36	72	0.7	64	15	87	0.2	1019.8	95.2	13	89	2018-11-15 23:45:00
35	67	0.7	61	15	88	0.2	1019.8	95.2	13	89	2018-11-15 23:47:00
37	72	0.7	63	15	87	0.6	1019.8	95.2	13	89	2018-11-15 23:48:00
35	71	0.6	62	15	88	0.5	1019.7	95.2	13	89	2018-11-15 23:50:00
34	67	0.6	61	15	87	0.5	1019.7	95.2	13	90	2018-11-15 23:53:00
36	71	0.7	60	15	87	0.3	1019.8	95.2	13	90	2018-11-15 23:54:00
34	65	0.7	63	14	87	0.3	1019.8	95.2	13	90	2018-11-15 23:57:00
36	70	0.7	62	14	86	0.5	1019.8	95.2	13	90	2018-11-15 23:59:00
34	66	0.7	61	15	85	0.3	1019.8	95.2	13	90	2018-11-16 00:01:00
37	74	0.7	61	15	85	0.4	1019.8	95.2	13	89	2018-11-16 00:02:00
35	67	0.6	61	15	86	0.1	1019.7	95.2	13	89	2018-11-16 00:05:00
31	57	0.7	59	16	86	0.7	1019.7	95.2	13	89	2018-11-16 00:06:00
33	65	0.6	58	15	86	0.5	1019.7	95.2	13	89	2018-11-16 00:09:00
35	71	0.6	56	15	84	0.2	1019.7	95.3	13	89	2018-11-16 00:13:00
34	68	0.7	53	15	82	0.3	1019.7	95.4	13	90	2018-11-16 00:14:00
33	66	0.7	58	15	83	0.7	1019.7	95.5	13	89	2018-11-16 00:17:00
34	68	0.7	59	15	88	0.5	1019.6	95.5	13	90	2018-11-16 00:18:00
36	72	0.6	55	15	82	0.2	1019.7	95.6	13	91	2018-11-16 00:21:00
34	67	0.6	58	14	82	0.8	1019.7	95.6	13	91	2018-11-16 00:22:00
32	62	0.7	57	15	88	0.2	1019.7	95.6	13	91	2018-11-16 00:25:00
32	59	0.7	55	15	88	0.6	1019.7	95.6	13	91	2018-11-16 00:26:00
36	66	0.7	56	16	84	0.2	1019.6	95.6	13	92	2018-11-16 00:29:00
36	68	0.6	56	15	86	0.3	1019.6	95.6	12	93	2018-11-16 00:32:00
36	70	0.7	56	15	86	0.1	1019.6	95.6	12	93	2018-11-16 00:33:00
36	68	0.6	56	15	85	0.2	1019.5	95.6	12	93	2018-11-16 00:34:00
32	62	0.7	55	14	87	1.1	1019.4	95.6	12	93	2018-11-16 00:37:00
35	71	0.7	55	15	88	1	1019.3	95.6	12	92	2018-11-16 00:38:00
36	71	0.7	53	15	81	0.5	1019.4	0	12	93	2018-11-16 00:41:00
35	68	0.7	52	15	79	1.3	1019.4	95.6	12	92	2018-11-16 00:42:00
35	68	0.6	53	15	49	0.7	1019.3	95.6	12	92	2018-11-16 00:44:00
35	67	0.6	52	14	40	0.4	1019.3	95.6	12	92	2018-11-16 00:45:00
34	68	0.6	55	14	39	0.3	1019.3	95.6	12	92	2018-11-16 00:46:00
36	68	0.6	54	14	69	0.8	1019.2	95.6	12	92	2018-11-16 00:49:00
35	68	0.6	59	16	87	0.2	1019.4	95.6	12	93	2018-11-16 00:52:00
36	68	0.7	61	15	87	0.4	1019.4	95.6	12	93	2018-11-16 00:53:00
36	68	0.6	54	15	85	0.2	1019.6	95.6	12	93	2018-11-16 00:56:00
36	71	0.7	55	15	85	0.2	1019.5	95.6	12	93	2018-11-16 00:58:00
33	65	0.7	56	15	84	0.9	1019.5	95.6	12	93	2018-11-16 01:01:00
37	71	0.6	56	15	85	0.5	1019.6	95.6	12	93	2018-11-16 01:02:00
32	63	0.7	53	15	84	0.2	1019.5	95.6	12	93	2018-11-16 01:05:00
32	62	0.7	53	15	83	0.1	1019.5	95.6	12	93	2018-11-16 01:06:00
36	70	0.6	52	15	67	0.2	1019.6	95.6	12	93	2018-11-16 01:09:00
35	68	0.7	53	15	70	0.4	1019.6	95.6	12	92	2018-11-16 01:10:00
34	67	0.6	49	16	53	0.1	1019.5	95.6	12	92	2018-11-16 01:14:00
36	70	0.7	53	15	53	0.1	1019.7	95.6	12	92	2018-11-16 01:17:00
35	72	0.7	54	15	65	0.4	1019.7	95.6	12	92	2018-11-16 01:18:00
33	68	0.7	52	16	57	0.6	1019.6	95.6	12	92	2018-11-16 01:21:00
36	71	0.7	52	16	67	0.5	1019.6	95.6	12	92	2018-11-16 01:22:00
33	62	0.6	50	15	48	0.6	1019.6	95.6	12	92	2018-11-16 01:25:00
35	67	0.6	48	15	46	0.4	1019.6	95.6	12	92	2018-11-16 01:26:00
32	61	0.6	50	15	38	0.4	1019.6	95.6	12	91	2018-11-16 01:29:00
35	70	0.6	49	15	38	0.2	1019.6	95.6	12	92	2018-11-16 01:30:00
33	67	0.7	49	15	46	0.1	1019.6	95.6	12	91	2018-11-16 01:33:00
33	65	0.6	49	16	46	0.2	1019.7	95.6	12	91	2018-11-16 01:34:00
32	61	0.6	52	15	38	0.7	1019.7	95.6	12	91	2018-11-16 01:37:00
34	67	0.6	52	14	38	0.3	1019.7	95.6	12	91	2018-11-16 01:38:00
36	74	0.7	52	15	38	0.6	1019.8	95.6	12	92	2018-11-16 01:41:00
33	68	0.7	52	15	44	0.3	1019.8	95.6	12	92	2018-11-16 01:42:00
34	68	0.6	49	15	45	0.6	1019.8	95.6	12	91	2018-11-16 01:45:00
36	72	0.7	50	16	40	0.5	1019.8	95.6	12	91	2018-11-16 01:46:00
35	72	0.6	52	16	40	0.3	1019.7	95.6	12	91	2018-11-16 01:49:00
34	71	0.6	51	16	38	1	1019.7	95.6	12	91	2018-11-16 01:50:00
32	61	0.7	49	16	40	0.4	1019.7	95.6	12	90	2018-11-16 01:53:00
31	61	0.7	47	15	40	0.3	1019.7	95.7	12	90	2018-11-16 01:55:00
32	66	0.6	51	15	38	0.8	1019.6	95.7	12	90	2018-11-16 01:57:00
34	68	0.6	48	16	38	0.6	1019.7	95.7	12	91	2018-11-16 01:58:00
32	62	0.7	50	14	41	0.5	1019.8	95.7	12	91	2018-11-16 02:01:00
31	57	0.6	51	14	43	0.7	1019.6	95.7	12	92	2018-11-16 02:02:00
32	62	0.7	48	15	43	0.1	1019.7	95.7	12	91	2018-11-16 02:05:00
34	68	0.7	47	15	42	0.2	1019.7	95.7	12	92	2018-11-16 02:06:00
32	63	0.6	50	14	57	0.8	1019.7	95.7	12	92	2018-11-16 02:09:00
36	68	0.6	49	15	49	0.6	1019.6	95.7	12	91	2018-11-16 02:10:00
33	68	0.6	48	14	39	0.4	1019.5	95.7	12	90	2018-11-16 02:13:00
34	66	0.6	47	15	39	0.4	1019.6	95.7	12	91	2018-11-16 02:14:00
32	63	0.7	52	15	39	0.7	1019.7	95.7	12	91	2018-11-16 02:17:00
36	68	0.7	50	15	37	0.9	1019.7	95.7	12	91	2018-11-16 02:18:00
32	63	0.6	62	15	86	0.5	1019.7	95.7	12	92	2018-11-16 02:21:00
32	66	0.7	56	15	86	0.4	1019.8	95.7	12	91	2018-11-16 02:22:00
34	63	0.6	52	15	48	0.5	1019.8	95.7	12	91	2018-11-16 02:25:00
33	67	0.6	53	15	40	0.3	1019.7	95.7	12	91	2018-11-16 02:26:00
31	62	0.6	52	16	40	0.5	1019.6	95.8	12	92	2018-11-16 02:29:00
34	66	0.7	53	15	43	1.5	1019.6	95.8	12	91	2018-11-16 02:30:00
35	68	0.6	46	15	43	1.9	1019.6	95.8	12	91	2018-11-16 02:32:00
35	70	0.6	46	15	44	0.5	1019.6	95.8	12	91	2018-11-16 02:33:00
32	72	0.6	42	15	46	0.9	1019.7	95.8	12	91	2018-11-16 02:36:00
35	68	0.6	44	15	46	1.1	1019.7	95.8	12	91	2018-11-16 02:37:00
36	72	0.6	43	15	41	1	1019.7	95.8	12	92	2018-11-16 02:40:00
36	70	0.6	43	16	42	0.2	1019.7	95.8	12	92	2018-11-16 02:41:00
36	71	0.6	42	15	44	0.5	1019.7	95.8	12	92	2018-11-16 02:44:00
35	71	0.6	44	15	45	2.3	1019.7	95.8	12	92	2018-11-16 02:45:00
38	72	0.7	45	16	42	0.3	1019.7	95.8	12	92	2018-11-16 02:48:00
35	71	0.7	46	15	41	0.2	1019.8	95.8	12	92	2018-11-16 02:49:00
34	68	0.6	43	15	41	0.5	1019.8	95.8	12	93	2018-11-16 02:52:00
36	75	0.7	49	14	51	0.4	1019.9	95.8	12	93	2018-11-16 02:53:00
36	76	0.6	43	16	43	0.4	1019.9	95.8	12	92	2018-11-16 02:55:00
37	74	0.7	44	15	43	0.8	1019.9	95.8	12	92	2018-11-16 02:56:00
34	66	0.6	47	15	39	0.6	1019.9	95.8	12	93	2018-11-16 02:58:00
36	72	0.6	45	15	42	1.9	1019.9	95.8	12	92	2018-11-16 03:02:00
36	72	0.6	46	14	42	1.1	1020	95.8	12	92	2018-11-16 03:03:00
36	74	0.6	46	15	41	0.3	1019.8	95.8	12	92	2018-11-16 03:06:00
35	66	0.6	48	15	38	0.6	1019.9	95.8	12	92	2018-11-16 03:07:00
36	80	0.6	47	16	41	1.1	1019.8	95.8	12	92	2018-11-16 03:11:00
36	74	0.7	46	16	42	0.6	1019.9	95.8	12	92	2018-11-16 03:12:00
36	74	0.7	41	16	41	1	1019.8	95.8	12	92	2018-11-16 03:16:00
38	74	0.6	43	16	44	0.7	1019.8	95.8	12	92	2018-11-16 03:17:00
38	76	0.7	47	15	38	0.5	1019.7	95.8	12	92	2018-11-16 03:22:00
36	71	0.7	46	15	38	0.4	1019.7	95.8	12	92	2018-11-16 03:23:00
37	74	0.6	45	16	40	0.6	1019.7	95.8	12	92	2018-11-16 03:28:00
36	74	0.6	46	16	41	0.7	1019.7	95.8	12	92	2018-11-16 03:29:00
36	68	0.6	49	15	38	0.8	1019.7	95.8	12	92	2018-11-16 03:32:00
36	72	0.6	47	15	37	0.6	1019.7	95.8	12	92	2018-11-16 03:33:00
36	76	0.6	45	15	43	0.5	1019.9	95.8	12	91	2018-11-16 03:37:00
36	67	0.6	49	15	48	0.3	1019.9	95.8	12	92	2018-11-16 03:41:00
36	71	0.7	53	15	79	0.3	1019.9	95.8	12	92	2018-11-16 03:45:00
39	78	0.7	52	14	83	0.3	1019.9	95.8	12	92	2018-11-16 03:46:00
41	84	0.7	48	15	76	0.3	1019.9	95.8	12	93	2018-11-16 03:50:00
40	80	0.7	48	14	61	0.2	1019.9	95.8	12	93	2018-11-16 03:51:00
39	76	0.6	49	15	82	0.6	1019.9	95.8	12	93	2018-11-16 03:54:00
42	84	0.7	49	14	73	0.1	1019.9	95.8	12	93	2018-11-16 03:55:00
40	84	0.7	49	16	50	0.2	1019.9	95.8	12	93	2018-11-16 03:58:00
42	84	0.7	51	16	51	0.4	1020	95.8	12	93	2018-11-16 03:59:00
44	92	0.6	49	15	75	0.4	1020.1	95.8	12	92	2018-11-16 04:02:00
43	87	0.7	48	16	67	0.1	1020.1	95.8	12	92	2018-11-16 04:03:00
43	88	0.6	52	16	68	0.2	1020.1	95.8	12	93	2018-11-16 04:07:00
43	87	0.7	52	16	78	0.1	1020.1	95.8	12	93	2018-11-16 04:08:00
45	92	0.7	52	16	83	0.1	1020.1	95.8	12	93	2018-11-16 04:12:00
45	93	0.7	49	16	81	0.5	1020.1	95.8	12	93	2018-11-16 04:16:00
44	92	0.6	53	15	75	0.4	1020.1	95.8	12	93	2018-11-16 04:18:00
45	93	0.6	54	16	83	0.7	1020.1	95.8	12	93	2018-11-16 04:20:00
45	91	0.7	53	16	83	0.2	1020.2	95.8	12	93	2018-11-16 04:21:00
44	91	0.6	53	16	84	0.8	1020.1	95.8	12	92	2018-11-16 04:25:00
44	91	0.6	52	16	81	0.5	1020.1	95.8	12	92	2018-11-16 04:26:00
44	92	0.7	52	16	73	0.7	1020.2	95.8	12	92	2018-11-16 04:30:00
43	91	0.7	52	15	78	1.2	1020.2	95.8	12	92	2018-11-16 04:31:00
44	91	0.7	47	15	78	0.3	1020.2	95.8	12	92	2018-11-16 04:34:00
44	88	0.7	50	15	72	0.5	1020.1	95.8	12	92	2018-11-16 04:35:00
43	88	0.7	48	16	61	0.4	1020.2	95.8	12	92	2018-11-16 04:37:00
44	91	0.7	46	16	43	0.3	1020.2	95.8	12	92	2018-11-16 04:38:00
41	85	0.6	48	15	40	0.6	1020.4	95.8	12	91	2018-11-16 04:42:00
41	85	0.6	47	15	41	0.5	1020.3	95.8	12	92	2018-11-16 04:43:00
43	88	0.6	47	16	49	0.5	1020.3	95.8	12	92	2018-11-16 04:46:00
45	91	0.6	45	15	44	0.6	1020.3	95.8	12	93	2018-11-16 04:47:00
42	85	0.6	44	15	39	0.7	1020.2	95.8	12	92	2018-11-16 04:49:00
42	84	0.7	47	15	39	0.6	1020.4	95.8	12	92	2018-11-16 04:50:00
40	83	0.6	48	15	41	0.5	1020.4	95.8	12	92	2018-11-16 04:51:00
41	85	0.7	45	15	40	0.3	1020.3	95.8	12	92	2018-11-16 04:54:00
43	85	0.7	45	15	39	0.7	1020.3	95.8	12	92	2018-11-16 04:55:00
41	84	0.7	43	15	39	0.9	1020.4	95.8	12	92	2018-11-16 04:59:00
44	91	0.7	41	14	42	0.3	1020.4	95.8	12	91	2018-11-16 05:00:00
42	87	0.6	44	15	41	1.3	1020.3	95.8	12	91	2018-11-16 05:04:00
42	88	0.6	43	14	42	0.8	1020.3	95.8	12	91	2018-11-16 05:05:00
40	81	0.6	42	15	44	1.4	1020.3	95.8	12	91	2018-11-16 05:08:00
44	92	0.7	41	15	44	0.5	1020.3	95.8	12	91	2018-11-16 05:09:00
43	84	0.6	42	16	42	0.5	1020.3	95.8	12	91	2018-11-16 05:13:00
40	84	0.6	45	15	48	0.9	1020.5	95.8	12	92	2018-11-16 05:18:00
42	84	0.6	45	15	39	0.4	1020.6	95.8	12	92	2018-11-16 05:22:00
40	81	0.7	47	16	38	1.4	1020.6	95.8	12	91	2018-11-16 05:23:00
44	87	0.7	46	16	38	1.4	1020.6	95.8	12	91	2018-11-16 05:24:00
40	81	0.6	41	16	45	0.2	1020.8	95.8	12	90	2018-11-16 05:27:00
42	89	0.7	43	17	45	0.4	1020.8	95.8	12	90	2018-11-16 05:28:00
44	85	0.6	42	16	44	0.2	1020.8	95.8	12	90	2018-11-16 05:32:00
44	89	0.6	42	15	42	0.1	1020.7	95.8	12	91	2018-11-16 05:33:00
45	94	0.7	41	16	41	0.3	1020.7	95.8	12	91	2018-11-16 05:36:00
42	89	0.7	43	16	41	0.5	1020.7	95.8	12	91	2018-11-16 05:37:00
44	91	0.6	48	16	45	0.4	1020.7	95.8	12	91	2018-11-16 05:40:00
44	89	0.7	49	16	43	0.7	1020.8	95.8	12	91	2018-11-16 05:41:00
42	89	0.6	44	15	38	0.5	1020.9	95.8	12	91	2018-11-16 05:45:00
43	91	0.6	47	15	37	0.3	1021	95.8	12	91	2018-11-16 05:46:00
44	88	0.7	46	15	38	0.2	1020.9	95.8	12	91	2018-11-16 05:49:00
43	88	0.7	44	16	38	0.6	1020.9	95.8	12	91	2018-11-16 05:50:00
41	87	0.7	44	16	37	0.3	1021	95.8	12	91	2018-11-16 05:53:00
44	89	0.6	42	15	39	0.7	1021	95.8	12	91	2018-11-16 05:54:00
41	84	0.7	48	16	43	0.6	1020.9	95.8	12	90	2018-11-16 05:58:00
44	94	0.6	46	15	42	0.3	1020.9	95.8	12	90	2018-11-16 06:00:00
44	89	0.6	49	15	41	0.7	1021	95.8	12	91	2018-11-16 06:02:00
41	88	0.6	51	15	40	0.8	1021	95.8	12	90	2018-11-16 06:03:00
42	88	0.7	46	15	39	0.4	1020.9	95.8	12	90	2018-11-16 06:06:00
45	92	0.7	46	14	40	0.8	1020.8	95.8	12	90	2018-11-16 06:07:00
44	89	0.7	48	16	41	1.1	1020.8	95.8	12	89	2018-11-16 06:09:00
44	87	0.7	48	16	41	0.6	1020.8	95.8	12	89	2018-11-16 06:11:00
44	92	0.7	50	15	39	0.3	1020.8	95.8	12	90	2018-11-16 06:12:00
44	92	0.7	52	15	41	0.5	1020.8	95.8	12	90	2018-11-16 06:16:00
41	87	0.7	51	15	37	1.3	1020.8	95.8	12	90	2018-11-16 06:17:00
42	92	0.6	57	15	45	1.1	1020.8	95.8	12	89	2018-11-16 06:21:00
44	89	0.7	53	15	78	1	1020.9	95.8	12	89	2018-11-16 06:25:00
44	92	0.7	53	16	74	1.3	1020.9	95.8	12	89	2018-11-16 06:26:00
42	85	0.7	55	16	86	0.6	1021	95.8	12	89	2018-11-16 06:30:00
41	87	0.6	57	16	88	0.9	1021	95.8	12	89	2018-11-16 06:32:00
41	91	0.6	57	15	89	0.8	1021	95.8	12	89	2018-11-16 06:34:00
44	89	0.6	61	15	88	0.8	1020.9	95.8	12	90	2018-11-16 06:35:00
43	89	0.7	61	15	89	1.2	1020.7	95.8	12	90	2018-11-16 06:39:00
44	91	0.7	58	15	88	0.9	1020.6	95.8	12	89	2018-11-16 06:40:00
43	91	0.7	62	15	87	1.6	1020.2	95.8	12	90	2018-11-16 06:43:00
44	93	0.6	61	16	88	1.2	1020.1	95.8	12	90	2018-11-16 06:45:00
43	89	0.7	63	15	88	1.6	1019.8	95.8	12	90	2018-11-16 06:47:00
43	85	0.7	63	16	88	1.2	1019.7	95.8	12	90	2018-11-16 06:48:00
44	91	0.6	66	15	87	0.4	1019.7	95.8	12	91	2018-11-16 06:51:00
44	91	0.7	65	15	88	1.1	1019.9	95.8	11	90	2018-11-16 06:53:00
44	92	0.7	65	16	88	0.5	1020.3	95.8	11	90	2018-11-16 06:55:00
44	98	0.7	66	15	87	0.4	1020.3	95.8	11	91	2018-11-16 06:56:00
44	91	0.7	77	15	89	2	1020.7	95.8	11	90	2018-11-16 07:00:00
43	89	0.7	68	15	89	0.3	1020.9	95.8	12	90	2018-11-16 07:02:00
44	92	0.6	65	15	87	0.2	1021.1	95.8	12	90	2018-11-16 07:04:00
42	91	0.6	69	16	87	0.5	1021	95.8	12	90	2018-11-16 07:05:00
44	89	0.7	76	15	88	0.6	1020.8	95.8	12	90	2018-11-16 07:08:00
44	92	0.6	73	15	88	0.6	1020.7	95.8	12	90	2018-11-16 07:09:00
43	91	0.7	71	15	88	0.5	1020.7	95.8	12	89	2018-11-16 07:10:00
44	92	0.7	73	16	88	1.1	1020.6	95.8	12	89	2018-11-16 07:14:00
44	92	0.7	72	16	88	1.1	1020.6	95.8	12	88	2018-11-16 07:15:00
45	92	0.7	66	15	89	0.3	1021.6	95.8	12	88	2018-11-16 07:31:00
43	84	0.7	76	16	90	0.9	1021.8	95.8	12	87	2018-11-16 07:34:00
43	85	0.6	70	16	92	0.4	1021.9	95.8	12	86	2018-11-16 07:38:00
42	88	0.6	65	15	89	0.5	1022	95.8	12	87	2018-11-16 07:42:00
40	79	0.7	69	15	90	0.8	1022	95.8	12	86	2018-11-16 07:47:00
40	79	0.7	68	15	90	0.4	1022	95.8	12	86	2018-11-16 07:48:00
40	79	0.6	65	16	91	1.3	1022.2	95.8	12	85	2018-11-16 07:53:00
39	78	0.7	62	17	92	1.4	1022.2	95.8	12	85	2018-11-16 07:53:00
39	79	0.6	58	15	52	0.8	1022.5	95.8	12	85	2018-11-16 07:57:00
39	79	0.7	56	15	75	0.5	1022.5	95.8	12	85	2018-11-16 08:00:00
40	81	0.7	58	15	68	0.8	1022.6	95.8	12	85	2018-11-16 08:02:00
40	76	0.7	59	15	67	0.5	1022.4	95.8	12	85	2018-11-16 08:04:00
39	75	0.7	61	15	84	0.8	1022.5	95.8	12	85	2018-11-16 08:05:00
40	78	0.6	63	15	92	0.5	1022.5	95.8	12	85	2018-11-16 08:06:00
40	80	0.7	66	16	93	0.5	1022.6	95.8	12	85	2018-11-16 08:07:00
39	78	0.7	61	15	89	0.6	1022.5	95.8	12	85	2018-11-16 08:11:00
40	80	0.7	64	15	94	1.2	1022.6	95.8	12	84	2018-11-16 08:12:00
36	70	0.6	58	15	52	1.4	1022.6	95.8	12	83	2018-11-16 08:16:00
38	74	0.7	51	15	47	0.4	1022.7	95.8	12	83	2018-11-16 08:21:00
37	76	0.6	56	16	41	0.5	1022.6	95.8	12	83	2018-11-16 08:23:00
36	68	0.7	59	15	38	0.5	1022.6	95.8	12	83	2018-11-16 08:25:00
37	74	0.7	60	16	38	0.6	1022.5	95.8	12	83	2018-11-16 08:26:00
35	66	0.6	56	16	41	1.9	1022.5	95.8	12	81	2018-11-16 08:30:00
36	75	0.6	53	16	44	0.6	1022.5	95.8	12	82	2018-11-16 08:31:00
36	74	0.7	54	14	46	0.5	1022.6	95.8	12	81	2018-11-16 08:34:00
36	72	0.7	56	14	45	2	1022.6	95.8	12	82	2018-11-16 08:35:00
36	70	0.7	57	15	44	2.1	1022.7	95.8	12	81	2018-11-16 08:36:00
35	68	0.7	59	15	41	0.2	1022.8	95.8	12	82	2018-11-16 08:40:00
36	72	0.7	62	16	43	0.6	1022.7	95.8	12	82	2018-11-16 08:41:00
32	62	0.7	53	15	45	2.5	1022.6	95.8	12	80	2018-11-16 08:46:00
32	66	0.7	52	15	50	1	1022.7	95.8	12	81	2018-11-16 08:50:00
32	57	0.7	51	15	49	0.8	1022.8	95.8	12	80	2018-11-16 08:51:00
35	67	0.6	59	15	49	0.7	1022.8	95.8	12	80	2018-11-16 08:54:00
32	58	0.6	60	15	45	1.7	1022.7	95.8	12	80	2018-11-16 08:55:00
32	63	0.6	54	15	50	1.1	1022.7	95.8	12	81	2018-11-16 08:59:00
32	65	0.6	55	16	48	0.8	1022.6	95.8	12	80	2018-11-16 09:00:00
32	63	0.7	53	15	48	0.8	1022.6	95.8	12	81	2018-11-16 09:04:00
34	68	0.7	55	15	48	0.7	1022.5	95.8	12	82	2018-11-16 09:05:00
29	57	0.7	58	15	53	0.8	1022.5	95.8	12	80	2018-11-16 09:09:00
30	58	0.7	52	15	47	1.1	1022.8	95.8	12	79	2018-11-16 09:14:00
32	62	0.7	54	15	47	1.8	1022.7	95.8	12	79	2018-11-16 09:15:00
32	58	0.6	54	15	47	0.8	1022.7	95.8	12	80	2018-11-16 09:19:00
29	61	0.6	60	15	47	0.6	1022.7	95.8	12	79	2018-11-16 09:20:00
29	59	0.6	56	14	44	1	1022.6	95.8	12	79	2018-11-16 09:22:00
28	53	0.6	52	15	46	0.6	1022.8	95.8	12	78	2018-11-16 09:27:00
28	53	0.7	47	15	51	0.6	1022.9	95.8	12	78	2018-11-16 09:28:00
27	45	0.6	52	15	51	0.9	1023	95.8	13	79	2018-11-16 09:31:00
32	59	0.7	51	15	50	0.7	1023.1	95.8	13	78	2018-11-16 09:32:00
29	57	0.6	54	15	50	1.9	1023	95.8	13	79	2018-11-16 09:35:00
32	61	0.7	61	15	50	0.8	1022.9	95.8	13	78	2018-11-16 09:36:00
32	61	0.7	63	15	45	0.7	1022.9	95.8	13	79	2018-11-16 09:37:00
32	66	0.7	55	15	45	2.3	1022.8	95.8	13	78	2018-11-16 09:40:00
29	50	0.6	55	15	48	0.2	1022.8	95.8	13	78	2018-11-16 09:41:00
28	49	0.6	62	15	43	1	1022.9	95.8	13	78	2018-11-16 09:44:00
28	50	0.6	61	14	42	1	1022.8	95.8	13	77	2018-11-16 09:45:00
29	54	0.7	56	15	44	0.3	1022.7	95.8	13	78	2018-11-16 09:48:00
29	54	0.7	57	15	45	0.2	1022.7	95.8	13	77	2018-11-16 09:49:00
30	61	0.6	62	16	39	1.4	1022.8	95.8	13	77	2018-11-16 09:53:00
30	55	0.6	54	15	50	0.8	1022.9	95.8	13	77	2018-11-16 09:56:00
29	59	0.7	56	14	50	1.6	1022.9	95.8	13	77	2018-11-16 09:57:00
29	54	0.7	58	15	50	0.7	1022.9	95.8	13	76	2018-11-16 09:58:00
31	55	0.6	60	15	44	1.5	1022.9	95.8	13	76	2018-11-16 10:01:00
28	55	0.7	59	15	47	0.5	1022.9	95.8	13	77	2018-11-16 10:02:00
31	57	0.6	58	15	46	1	1022.8	95.8	13	76	2018-11-16 10:05:00
31	57	0.7	54	16	48	0.2	1022.8	95.8	13	76	2018-11-16 10:06:00
28	50	0.7	51	15	57	0.5	1022.9	95.8	13	77	2018-11-16 10:09:00
30	55	0.6	53	15	56	1.4	1022.9	95.8	13	76	2018-11-16 10:10:00
31	57	0.7	51	14	55	1.2	1022.9	95.8	13	76	2018-11-16 10:13:00
28	55	0.7	51	15	57	0.8	1023	95.8	13	76	2018-11-16 10:14:00
33	70	0.7	51	15	55	0.5	1023.1	95.8	13	77	2018-11-16 10:18:00
31	55	0.7	52	15	54	1.5	1023	95.8	13	76	2018-11-16 10:19:00
33	65	0.6	47	15	59	0.2	1023.1	95.8	13	77	2018-11-16 10:23:00
31	58	0.6	47	15	58	0.7	1023.2	95.8	13	76	2018-11-16 10:24:00
37	76	0.7	52	15	55	0.6	1023.2	95.8	13	77	2018-11-16 10:27:00
36	67	0.7	54	15	54	0.4	1023.2	95.8	13	77	2018-11-16 10:28:00
33	70	0.7	51	15	54	0.5	1023.1	95.8	13	76	2018-11-16 10:31:00
36	71	0.7	56	15	54	0.4	1023.2	95.8	13	77	2018-11-16 10:32:00
32	59	0.7	52	15	50	0.5	1023.1	95.8	13	77	2018-11-16 10:37:00
36	70	0.7	55	15	47	1.4	1022.8	95.8	13	76	2018-11-16 10:42:00
39	78	0.7	54	15	56	0.4	1022.8	95.8	13	77	2018-11-16 10:44:00
34	68	0.7	59	15	46	1.8	1022.9	95.8	13	76	2018-11-16 10:46:00
34	67	0.6	55	14	45	2.6	1022.8	95.8	13	75	2018-11-16 10:47:00
35	71	0.7	57	15	51	0.2	1022.8	95.8	13	76	2018-11-16 10:52:00
34	68	0.7	58	15	47	1.1	1022.9	95.8	13	76	2018-11-16 10:54:00
37	76	0.7	57	15	49	0.5	1022.8	95.8	13	76	2018-11-16 10:57:00
32	61	0.6	54	14	50	0.3	1022.7	95.8	14	76	2018-11-16 10:57:00
37	75	0.7	56	15	53	0.5	1022.9	95.8	14	76	2018-11-16 11:00:00
34	68	0.7	57	16	50	0.7	1022.9	95.8	14	76	2018-11-16 11:02:00
36	71	0.7	52	15	54	0.4	1022.9	95.8	13	75	2018-11-16 11:06:00
36	70	0.7	45	15	63	0.5	1022.8	95.8	13	76	2018-11-16 11:10:00
37	76	0.7	47	15	64	0.9	1022.7	95.8	13	76	2018-11-16 11:11:00
37	74	0.7	63	15	51	1.2	1022.6	95.8	13	77	2018-11-16 11:15:00
37	74	0.7	61	15	42	2.9	1022.4	95.8	13	75	2018-11-16 11:20:00
37	78	0.7	54	15	49	1	1022.5	95.8	13	76	2018-11-16 11:21:00
40	79	0.7	55	15	55	0.3	1022.5	95.8	13	76	2018-11-16 11:25:00
39	76	0.7	51	14	54	1.3	1022.5	95.8	14	75	2018-11-16 11:28:00
36	67	0.7	55	15	58	2.5	1022.4	95.8	14	75	2018-11-16 11:30:00
37	72	0.7	54	15	55	1.8	1022.4	95.8	13	75	2018-11-16 11:32:00
39	75	0.7	54	14	60	1.8	1022.3	95.8	13	75	2018-11-16 11:35:00
37	75	0.6	55	15	55	0.7	1022.4	95.8	13	75	2018-11-16 11:37:00
39	76	0.7	50	15	57	1.1	1022.4	95.8	13	75	2018-11-16 11:39:00
37	75	0.7	48	15	60	1.6	1022.5	95.8	13	75	2018-11-16 11:40:00
40	81	0.7	48	15	66	0.7	1022.4	95.8	13	76	2018-11-16 11:43:00
37	72	0.7	47	15	62	2.5	1022.4	95.8	13	75	2018-11-16 11:44:00
38	75	0.7	46	15	69	2.3	1022.4	95.8	13	75	2018-11-16 11:47:00
37	74	0.7	41	15	70	1.5	1022.5	95.8	13	75	2018-11-16 11:48:00
40	84	0.6	42	15	73	1.2	1022.4	95.8	13	76	2018-11-16 11:51:00
40	83	0.6	46	14	69	0.7	1022.4	95.8	13	76	2018-11-16 11:52:00
40	79	0.7	51	16	60	1.4	1022.3	95.8	13	76	2018-11-16 11:56:00
40	80	0.7	51	15	59	1.2	1022.4	95.8	13	76	2018-11-16 12:00:00
39	78	0.7	51	15	58	1	1022.3	95.8	13	75	2018-11-16 12:01:00
37	76	0.7	51	16	55	0.9	1022.4	95.8	13	76	2018-11-16 12:04:00
39	78	0.7	53	16	56	0.6	1022.4	95.8	13	76	2018-11-16 12:05:00
40	79	0.7	46	16	65	1.9	1022.3	95.8	13	75	2018-11-16 12:09:00
39	76	0.7	46	15	68	0.4	1022.3	95.8	13	75	2018-11-16 12:10:00
44	89	0.6	54	15	59	0.2	1022.2	95.8	14	75	2018-11-16 12:13:00
40	78	0.7	55	16	53	0.9	1022.2	95.8	14	75	2018-11-16 12:14:00
41	89	0.6	56	16	56	1.2	1022.2	95.8	14	74	2018-11-16 12:19:00
41	88	0.7	51	16	58	0.7	1022.2	95.8	14	75	2018-11-16 12:23:00
40	81	0.6	50	16	60	1	1022.2	95.8	14	74	2018-11-16 12:24:00
40	80	0.7	42	15	65	1.6	1022	95.8	14	73	2018-11-16 12:28:00
41	84	0.7	40	15	71	3	1022	95.8	13	73	2018-11-16 12:29:00
39	79	0.7	41	15	72	2.9	1021.9	95.8	13	74	2018-11-16 12:33:00
41	88	0.7	41	15	72	1.1	1021.9	95.8	13	74	2018-11-16 12:34:00
43	87	0.7	45	15	69	0.5	1021.9	95.8	13	75	2018-11-16 12:37:00
43	87	0.6	50	15	65	1.2	1022	95.8	13	75	2018-11-16 12:38:00
41	81	0.7	52	15	64	0.3	1021.9	95.8	14	75	2018-11-16 12:42:00
41	83	0.7	52	15	60	0.7	1021.9	95.8	14	75	2018-11-16 12:43:00
42	85	0.7	59	15	55	2.2	1021.9	95.8	14	74	2018-11-16 12:48:00
40	81	0.7	55	15	54	1.9	1021.8	95.8	14	74	2018-11-16 12:49:00
41	84	0.7	52	15	55	0.6	1021.8	95.8	14	75	2018-11-16 12:52:00
42	84	0.7	52	15	57	1.9	1021.8	95.8	14	74	2018-11-16 12:53:00
44	92	0.7	50	15	61	2.7	1021.8	95.8	13	75	2018-11-16 12:56:00
43	89	0.7	48	14	61	0.4	1021.8	95.8	13	75	2018-11-16 12:57:00
43	89	0.7	47	14	61	1.7	1021.8	95.8	13	75	2018-11-16 13:01:00
42	85	0.7	49	14	61	2.5	1021.8	95.8	13	74	2018-11-16 13:02:00
44	89	0.7	43	15	66	0.5	1021.7	95.8	13	75	2018-11-16 13:04:00
44	91	0.7	48	14	66	0.8	1021.6	95.8	13	75	2018-11-16 13:06:00
44	87	0.7	54	15	58	0.5	1021.6	95.8	13	75	2018-11-16 13:08:00
43	87	0.7	52	14	56	0.6	1021.6	95.8	13	75	2018-11-16 13:10:00
43	88	0.7	48	15	56	1.2	1021.7	95.8	13	76	2018-11-16 13:13:00
43	88	0.7	48	14	61	0.5	1021.6	95.8	13	77	2018-11-16 13:14:00
43	89	0.7	50	14	59	0.9	1021.5	95.8	13	77	2018-11-16 13:15:00
40	79	0.6	53	14	56	1.8	1021.4	95.8	13	76	2018-11-16 13:18:00
42	89	0.7	53	15	58	0.6	1021.3	95.8	13	76	2018-11-16 13:19:00
42	87	0.7	51	15	58	0.8	1021.3	95.8	13	77	2018-11-16 13:23:00
44	93	0.7	55	15	56	0.5	1021.4	95.8	13	78	2018-11-16 13:26:00
40	84	0.7	52	15	56	0.8	1021.3	95.8	13	77	2018-11-16 13:27:00
41	85	0.7	47	15	58	2.4	1021.3	95.8	13	77	2018-11-16 13:28:00
43	89	0.6	42	15	66	1.2	1021.3	95.8	13	77	2018-11-16 13:32:00
42	83	0.7	42	15	67	1.8	1021.3	95.8	13	77	2018-11-16 13:33:00
41	84	0.7	45	15	63	1.3	1021.4	95.8	13	78	2018-11-16 13:37:00
42	88	0.7	42	15	66	0.5	1021.3	95.8	13	78	2018-11-16 13:39:00
39	80	0.7	42	15	65	1.3	1021.4	95.8	13	78	2018-11-16 13:41:00
40	81	0.7	45	15	64	1.8	1021.3	95.8	13	78	2018-11-16 13:42:00
39	81	0.6	48	15	62	0.5	1021.6	95.8	13	78	2018-11-16 13:46:00
42	83	0.6	51	16	59	0.6	1021.6	95.8	13	78	2018-11-16 13:47:00
43	85	0.6	53	14	56	0.7	1021.6	95.8	13	79	2018-11-16 13:49:00
40	83	0.7	58	15	50	0.9	1021.5	95.8	13	78	2018-11-16 13:51:00
40	84	0.6	56	15	51	1	1021.5	95.8	13	78	2018-11-16 13:52:00
38	75	0.7	51	15	55	0.8	1021.1	95.8	13	78	2018-11-16 13:56:00
37	75	0.7	50	16	56	0.8	1021.2	95.8	13	78	2018-11-16 13:57:00
40	76	0.7	51	15	52	0.7	1021.3	95.8	13	78	2018-11-16 14:01:00
43	84	0.7	49	15	56	2.2	1021.3	95.8	13	78	2018-11-16 14:04:00
41	87	0.7	50	15	56	1.3	1021.3	95.8	13	79	2018-11-16 14:05:00
39	76	0.6	52	16	52	0.7	1021.3	95.8	13	78	2018-11-16 14:07:00
41	87	0.7	52	15	51	1	1021.2	95.8	13	79	2018-11-16 14:09:00
43	85	0.7	53	15	51	2.2	1021.3	95.8	13	79	2018-11-16 14:10:00
41	87	0.7	48	15	52	0.7	1021.2	95.8	13	79	2018-11-16 14:16:00
40	84	0.6	52	15	47	1.2	1021.1	95.8	13	79	2018-11-16 14:21:00
39	81	0.7	51	16	49	2.7	1021.2	95.8	13	79	2018-11-16 14:25:00
40	80	0.7	54	15	48	1.3	1021.2	95.8	13	78	2018-11-16 14:26:00
44	91	0.7	50	15	50	0.9	1021.2	95.8	13	79	2018-11-16 14:30:00
44	91	0.7	54	15	44	0.2	1021.3	95.8	13	80	2018-11-16 14:34:00
40	87	0.7	56	14	41	0.2	1021.4	95.8	13	79	2018-11-16 14:35:00
44	88	0.7	63	15	78	0.4	1021.4	95.8	13	80	2018-11-16 14:39:00
42	88	0.7	59	14	77	0.7	1021.4	95.8	13	80	2018-11-16 14:40:00
43	88	0.7	54	15	41	0.6	1021.5	95.8	13	80	2018-11-16 14:43:00
42	83	0.7	53	15	39	1.2	1021.6	95.8	13	80	2018-11-16 14:44:00
43	84	0.7	54	14	39	1.9	1021.7	95.8	13	80	2018-11-16 14:47:00
44	91	0.7	55	14	38	0.4	1021.6	95.8	13	81	2018-11-16 14:48:00
42	91	0.6	49	14	41	2.2	1021.7	95.8	13	80	2018-11-16 14:53:00
41	84	0.7	46	14	44	2.4	1021.7	95.8	13	80	2018-11-16 14:57:00
40	84	0.7	46	14	44	1.3	1021.7	95.8	13	80	2018-11-16 14:58:00
43	88	0.7	44	14	46	1.8	1021.8	95.8	12	80	2018-11-16 15:01:00
40	78	0.7	41	14	47	2	1021.7	95.8	12	80	2018-11-16 15:02:00
43	88	0.7	46	16	48	1.7	1021.7	95.8	12	81	2018-11-16 15:05:00
42	85	0.7	48	15	46	2.4	1021.7	95.8	12	81	2018-11-16 15:06:00
42	83	0.6	46	16	44	1.4	1021.7	95.8	12	83	2018-11-16 15:10:00
41	84	0.7	51	15	42	1.4	1021.6	95.8	12	83	2018-11-16 15:11:00
42	83	0.6	49	16	43	1.1	1021.7	95.8	12	83	2018-11-16 15:16:00
40	83	0.7	49	15	41	2.2	1021.6	95.8	12	83	2018-11-16 15:19:00
41	80	0.7	51	15	40	1.6	1021.7	95.8	12	83	2018-11-16 15:21:00
44	89	0.7	51	14	39	3.7	1021.6	95.8	12	83	2018-11-16 15:21:00
43	87	0.6	55	15	42	2.3	1021.7	95.8	12	85	2018-11-16 15:25:00
40	83	0.7	48	15	53	2.5	1021.7	95.8	12	87	2018-11-16 15:28:00
43	88	0.6	48	15	38	0.4	1021.7	95.8	11	88	2018-11-16 15:31:00
36	71	0.7	50	15	39	0.4	1021.8	95.8	11	89	2018-11-16 15:37:00
75	137	0.7	57	15	73	0.4	1021.8	95.8	11	89	2018-11-16 15:40:00
42	84	0.7	58	15	82	0.3	1021.8	95	11	89	2018-11-16 15:41:00
48	96	0.7	59	16	84	0.6	1021.7	95.8	11	89	2018-11-16 15:42:00
40	79	0.7	58	15	84	1	1021.8	95.8	11	89	2018-11-16 15:46:00
40	79	0.7	55	16	85	1.5	1021.7	95.8	11	88	2018-11-16 15:49:00
37	75	0.7	59	15	83	0.9	1021.7	95.8	11	89	2018-11-16 15:51:00
41	85	0.7	61	15	82	0.4	1021.6	95.8	11	89	2018-11-16 15:52:00
41	84	0.7	58	16	84	0.9	1021.6	95.8	11	89	2018-11-16 15:56:00
40	80	0.7	57	15	84	2	1021.5	95.8	11	89	2018-11-16 15:57:00
42	85	0.6	59	15	83	0.5	1021.5	95.8	11	90	2018-11-16 16:02:00
39	75	0.6	63	14	83	0.7	1021.7	95.8	11	91	2018-11-16 16:06:00
42	85	0.6	59	14	82	2.4	1021.7	95.8	11	91	2018-11-16 16:07:00
43	85	0.7	57	15	83	2.8	1021.9	95.8	11	90	2018-11-16 16:11:00
44	87	0.7	55	16	84	0.6	1022	95.8	11	90	2018-11-16 16:12:00
45	94	0.7	50	15	82	1.7	1022.1	95.8	11	90	2018-11-16 16:15:00
47	96	0.6	50	15	82	1.7	1022.2	95.8	11	90	2018-11-16 16:16:00
44	92	0.7	51	15	81	1.1	1022	95.8	11	91	2018-11-16 16:19:00
44	93	0.6	54	16	82	2.6	1021.9	95.8	11	90	2018-11-16 16:20:00
48	97	0.7	51	15	83	3.1	1022	95.8	11	90	2018-11-16 16:23:00
48	96	0.7	53	15	83	1	1022.3	95.8	11	90	2018-11-16 16:24:00
47	93	0.7	53	15	82	1.1	1022.1	95.8	11	90	2018-11-16 16:29:00
48	98	0.7	53	16	85	1.9	1022.2	95.8	11	90	2018-11-16 16:35:00
48	101	0.7	53	16	83	0.4	1022.3	95.8	11	91	2018-11-16 16:40:00
53	110	0.7	59	16	83	1.1	1022.2	95.8	11	92	2018-11-16 16:44:00
48	102	0.7	60	15	84	1.5	1022.3	95.8	11	92	2018-11-16 16:45:00
51	106	0.7	62	15	84	0.9	1022.3	95.8	11	92	2018-11-16 16:46:00
48	101	0.7	58	16	83	2	1022.4	95.8	11	91	2018-11-16 16:50:00
48	94	0.7	56	15	83	1	1022.5	95.8	11	91	2018-11-16 16:53:00
48	96	0.7	55	15	82	0.9	1022.5	95.8	11	91	2018-11-16 16:54:00
48	98	0.6	55	15	82	1.3	1022.5	95.8	11	91	2018-11-16 16:55:00
47	100	0.6	59	16	83	2.9	1022.4	95.8	11	91	2018-11-16 17:00:00
49	101	0.7	54	15	83	1.5	1022.4	95.8	11	91	2018-11-16 17:02:00
48	101	0.6	56	15	83	2.2	1022.5	95.8	10	92	2018-11-16 17:04:00
50	102	0.6	57	16	83	1.3	1022.4	95.8	10	92	2018-11-16 17:05:00
52	104	0.7	59	16	81	2.1	1022.4	95.8	10	92	2018-11-16 17:09:00
48	102	0.7	61	15	82	2.7	1022.3	95.8	10	92	2018-11-16 17:10:00
56	109	0.7	64	16	83	1.1	1022.2	95.8	10	93	2018-11-16 17:14:00
49	105	0.7	66	16	83	0.5	1022.4	95.8	10	93	2018-11-16 17:15:00
54	115	0.7	65	16	83	2.3	1022.3	95.8	10	93	2018-11-16 17:18:00
53	110	0.7	65	15	82	0.8	1022.5	95.8	10	93	2018-11-16 17:23:00
57	111	0.7	65	16	82	2.1	1022.5	95.8	10	93	2018-11-16 17:24:00
52	109	0.6	57	16	83	3	1022.3	95.8	10	92	2018-11-16 17:28:00
56	110	0.6	54	16	83	1.1	1022.5	95.8	10	91	2018-11-16 17:29:00
58	118	0.7	54	16	83	2.1	1022.4	95.8	10	91	2018-11-16 17:32:00
54	107	0.7	51	16	83	1.7	1022.5	95.8	10	91	2018-11-16 17:33:00
56	115	0.7	56	16	82	1.2	1022.5	95.8	10	93	2018-11-16 17:36:00
58	113	0.7	58	15	82	1.5	1022.6	95.8	10	93	2018-11-16 17:37:00
56	111	0.7	56	15	83	0.7	1022.6	95.8	10	93	2018-11-16 17:40:00
56	113	0.6	56	15	82	0.9	1022.7	95.8	10	93	2018-11-16 17:41:00
61	117	0.6	58	16	82	0.9	1022.7	95.8	10	94	2018-11-16 17:44:00
56	113	0.7	58	16	83	2.1	1022.7	95.8	10	93	2018-11-16 17:46:00
56	107	0.7	54	16	84	1.3	1022.8	95.8	10	92	2018-11-16 17:48:00
58	111	0.7	57	16	83	0.5	1022.8	95.8	10	93	2018-11-16 17:51:00
63	122	0.7	58	15	84	1.2	1022.8	95.8	10	93	2018-11-16 17:53:00
62	120	0.7	56	15	84	1.5	1022.7	95.8	10	93	2018-11-16 17:56:00
60	117	0.7	56	16	84	2.7	1022.7	95.8	10	92	2018-11-16 17:57:00
60	117	0.6	54	16	84	2.8	1022.7	95.8	10	92	2018-11-16 18:00:00
61	118	0.7	56	16	84	1.8	1022.8	95.8	10	92	2018-11-16 18:01:00
60	118	0.6	55	15	83	1.3	1022.8	95.8	10	92	2018-11-16 18:04:00
65	119	0.6	56	16	83	2.9	1022.8	95.8	10	92	2018-11-16 18:05:00
54	110	0.7	56	15	84	0.8	1022.9	95.8	10	91	2018-11-16 18:08:00
60	119	0.7	56	16	83	3	1022.9	95.8	10	92	2018-11-16 18:09:00
56	111	0.6	60	15	84	2.4	1022.9	95.8	10	91	2018-11-16 18:12:00
57	113	0.6	59	15	84	1.1	1023	95.8	10	91	2018-11-16 18:13:00
61	120	0.7	59	16	83	0.9	1023.1	95.8	10	92	2018-11-16 18:16:00
64	122	0.7	62	15	83	0.8	1023.1	95.8	10	92	2018-11-16 18:17:00
58	110	0.6	63	16	84	2.2	1023.1	95.8	10	91	2018-11-16 18:20:00
57	114	0.6	61	15	84	1.9	1023.2	95.8	10	90	2018-11-16 18:21:00
56	113	0.7	58	15	85	2.5	1023.2	95.8	10	89	2018-11-16 18:24:00
62	118	0.7	58	15	85	2.1	1023.1	95.8	10	89	2018-11-16 18:25:00
55	113	0.7	60	15	84	1.5	1023.2	95.8	10	89	2018-11-16 18:28:00
58	114	0.7	62	15	84	1.7	1023.2	95.8	10	90	2018-11-16 18:29:00
55	113	0.7	71	16	83	1.7	1023.2	95.8	10	90	2018-11-16 18:32:00
52	106	0.7	68	16	84	2.5	1023.1	95.8	10	89	2018-11-16 18:33:00
54	109	0.7	70	16	84	2.3	1023.1	95.8	10	89	2018-11-16 18:36:00
60	114	0.7	71	17	84	1.5	1023.1	95.8	10	89	2018-11-16 18:37:00
55	110	0.7	65	15	84	2.3	1023.1	95.8	11	87	2018-11-16 18:40:00
54	113	0.7	64	15	84	1.7	1023.1	95.8	11	87	2018-11-16 18:41:00
56	109	0.7	62	16	84	1.6	1023.1	95.8	11	87	2018-11-16 18:44:00
52	109	0.7	58	16	84	2	1023	95.8	11	87	2018-11-16 18:45:00
53	110	0.7	62	16	84	1.1	1023.1	95.8	11	87	2018-11-16 18:48:00
52	107	0.6	65	15	85	1.3	1023.1	95.8	11	87	2018-11-16 18:49:00
52	107	0.7	63	15	84	0.9	1023.1	95.8	11	87	2018-11-16 18:52:00
52	105	0.7	66	15	84	0.6	1023.2	95.8	11	87	2018-11-16 18:54:00
59	113	0.6	68	16	84	0.9	1023.3	95.8	11	88	2018-11-16 18:56:00
50	106	0.7	67	15	84	1	1023.3	95.8	11	87	2018-11-16 18:57:00
52	111	0.7	64	16	84	1.9	1023.3	95.8	11	86	2018-11-16 19:00:00
51	110	0.7	62	16	84	1	1023.3	95.8	11	86	2018-11-16 19:01:00
52	106	0.7	57	16	84	2.3	1023.4	95.8	11	85	2018-11-16 19:04:00
54	107	0.7	57	15	84	1.4	1023.4	95.8	11	85	2018-11-16 19:05:00
49	102	0.6	55	16	84	2.5	1023.4	95.8	11	85	2018-11-16 19:08:00
48	97	0.6	55	15	84	1.8	1023.4	95.8	11	84	2018-11-16 19:10:00
50	104	0.6	55	15	85	2.6	1023.4	95.8	11	84	2018-11-16 19:12:00
51	107	0.7	56	15	85	0.9	1023.4	95.8	11	85	2018-11-16 19:13:00
52	109	0.7	60	15	83	2.1	1023.3	95.8	11	84	2018-11-16 19:16:00
54	106	0.6	58	16	84	1.6	1023.3	95.8	11	85	2018-11-16 19:17:00
50	105	0.7	56	15	83	1.1	1023.4	95.8	11	85	2018-11-16 19:20:00
48	100	0.7	55	15	83	2.3	1023.4	95.8	11	84	2018-11-16 19:21:00
52	109	0.7	55	16	85	0.9	1023.4	95.8	11	84	2018-11-16 19:24:00
50	105	0.7	54	16	85	1	1023.4	95.8	11	85	2018-11-16 19:25:00
48	101	0.7	54	15	82	0.5	1023.4	95.8	11	85	2018-11-16 19:28:00
48	101	0.7	55	15	83	1.9	1023.4	95.8	11	84	2018-11-16 19:30:00
52	105	0.7	57	15	85	1.4	1023.5	95.8	11	83	2018-11-16 19:32:00
48	98	0.7	56	15	85	1.9	1023.5	95.8	11	84	2018-11-16 19:33:00
46	93	0.7	48	15	61	3	1023.4	95.8	11	82	2018-11-16 19:36:00
45	92	0.7	47	15	45	3.1	1023.4	95.8	11	81	2018-11-16 19:37:00
48	97	0.7	41	15	43	1.8	1023.4	95.8	11	81	2018-11-16 19:40:00
45	91	0.7	41	15	44	5.2	1023.4	95.8	11	80	2018-11-16 19:41:00
47	97	0.6	42	15	44	1.5	1023.5	95.8	11	80	2018-11-16 19:44:00
47	97	0.6	41	15	44	2.6	1023.6	95.8	11	80	2018-11-16 19:45:00
45	92	0.7	43	15	45	1	1023.5	95.8	11	81	2018-11-16 19:48:00
45	92	0.7	43	15	43	1.1	1023.5	95.8	11	80	2018-11-16 19:49:00
48	98	0.6	47	15	41	0.5	1023.4	95.8	11	81	2018-11-16 19:52:00
46	93	0.6	46	15	40	0.6	1023.5	95.8	11	81	2018-11-16 19:53:00
48	96	0.7	51	15	40	0.6	1023.4	95.8	11	81	2018-11-16 19:56:00
44	93	0.7	47	15	61	2.3	1023.5	95.8	11	79	2018-11-16 20:00:00
48	102	0.7	42	15	44	0.7	1023.5	95.8	11	80	2018-11-16 20:04:00
47	100	0.6	43	15	44	2.7	1023.5	95.8	11	79	2018-11-16 20:05:00
47	93	0.6	41	14	45	2	1023.5	95.8	11	80	2018-11-16 20:08:00
48	100	0.7	39	15	45	4	1023.4	95.8	11	79	2018-11-16 20:09:00
50	102	0.7	44	15	45	2.1	1023.6	95.8	11	79	2018-11-16 20:12:00
50	101	0.7	45	15	43	1.1	1023.4	95.8	11	80	2018-11-16 20:14:00
50	102	0.7	48	15	40	2.4	1023.4	95.8	11	80	2018-11-16 20:16:00
50	102	0.7	49	15	39	2	1023.4	95.8	11	79	2018-11-16 20:17:00
50	106	0.7	46	16	41	2.5	1023.4	95.8	11	80	2018-11-16 20:19:00
48	100	0.7	45	15	40	1.3	1023.4	95.8	11	80	2018-11-16 20:20:00
48	94	0.7	49	15	39	2.7	1023.4	95.8	11	80	2018-11-16 20:23:00
48	101	0.7	50	15	38	1.5	1023.5	95.8	11	79	2018-11-16 20:25:00
48	100	0.7	46	15	39	1.2	1023.5	95.8	11	80	2018-11-16 20:27:00
48	96	0.6	48	15	40	1.1	1023.6	95.8	11	80	2018-11-16 20:28:00
52	106	0.7	52	15	38	3	1023.5	95.8	11	80	2018-11-16 20:31:00
48	98	0.7	54	15	44	2.1	1023.5	95.8	11	80	2018-11-16 20:32:00
48	100	0.7	50	16	41	2.7	1023.5	95.8	11	80	2018-11-16 20:35:00
45	93	0.7	52	16	37	1.4	1023.5	95.8	11	80	2018-11-16 20:36:00
48	98	0.7	52	15	49	1.2	1023.5	95.8	11	80	2018-11-16 20:38:00
47	101	0.7	51	15	53	1.3	1023.5	95.8	11	80	2018-11-16 20:39:00
48	101	0.7	51	16	59	0.3	1023.6	95.8	11	80	2018-11-16 20:40:00
47	98	0.6	50	15	82	1.8	1023.5	95.8	11	80	2018-11-16 20:43:00
45	94	0.7	51	15	76	1.9	1023.5	95.8	11	80	2018-11-16 20:44:00
47	94	0.6	51	15	83	0.3	1023.4	95.8	11	80	2018-11-16 20:47:00
47	94	0.7	52	15	83	0.6	1023.5	95.8	11	80	2018-11-16 20:48:00
47	94	0.6	49	15	79	0.9	1023.5	95.8	11	80	2018-11-16 20:51:00
46	96	0.6	48	14	69	1.9	1023.4	95.8	11	80	2018-11-16 20:52:00
44	89	0.7	49	15	75	1.4	1023.6	95.8	11	80	2018-11-16 20:55:00
44	88	0.7	51	15	75	0.7	1023.5	95.8	11	81	2018-11-16 20:56:00
44	89	0.7	47	15	69	1	1023.4	95.8	11	80	2018-11-16 21:00:00
43	91	0.6	40	16	42	2	1023.4	95.8	11	79	2018-11-16 21:04:00
44	93	0.6	43	15	43	2	1023.4	95.8	11	80	2018-11-16 21:07:00
44	92	0.6	42	15	42	1.2	1023.5	95.8	11	80	2018-11-16 21:08:00
44	93	0.7	41	16	41	1.4	1023.4	95.8	11	80	2018-11-16 21:09:00
44	92	0.7	46	15	39	1.6	1023.3	95.8	11	80	2018-11-16 21:12:00
43	85	0.7	47	15	39	2.2	1023.3	95.8	11	80	2018-11-16 21:13:00
41	89	0.6	46	16	38	1.2	1023.2	95.8	10	80	2018-11-16 21:16:00
43	87	0.6	47	16	39	0.4	1023.2	95.8	10	80	2018-11-16 21:17:00
42	84	0.7	51	15	44	1.3	1023.2	95.8	10	80	2018-11-16 21:20:00
44	94	0.7	47	15	42	0.6	1023.3	95.8	10	80	2018-11-16 21:23:00
45	93	0.7	48	15	40	1.2	1023.5	95.8	10	81	2018-11-16 21:24:00
44	92	0.7	51	15	45	0.7	1023.5	95.8	10	80	2018-11-16 21:25:00
42	88	0.7	47	15	60	1.6	1023.4	95.8	10	80	2018-11-16 21:28:00
43	88	0.7	46	15	50	0.4	1023.4	95.8	10	80	2018-11-16 21:29:00
44	91	0.7	49	15	44	0.5	1023.5	95.8	10	80	2018-11-16 21:32:00
46	93	0.7	47	16	49	1.8	1023.5	95.8	10	79	2018-11-16 21:33:00
46	98	0.7	45	15	37	2.7	1023.5	95.8	10	79	2018-11-16 21:36:00
45	93	0.7	42	15	41	0.7	1023.5	95.8	10	79	2018-11-16 21:38:00
42	84	0.7	45	15	39	1.5	1023.5	95.8	10	79	2018-11-16 21:40:00
44	89	0.7	46	15	39	1.2	1023.5	95.8	10	79	2018-11-16 21:41:00
43	85	0.7	49	14	39	0.7	1023.6	95.8	10	80	2018-11-16 21:44:00
41	83	0.7	48	15	41	0.5	1023.6	95.8	10	80	2018-11-16 21:45:00
44	93	0.6	48	15	62	0.5	1023.6	95.8	10	80	2018-11-16 21:48:00
41	87	0.6	52	15	71	0.8	1023.6	95.8	10	80	2018-11-16 21:49:00
42	85	0.6	52	15	82	0.3	1023.6	95.8	10	80	2018-11-16 21:52:00
44	94	0.7	51	15	82	0.2	1023.6	95.8	10	81	2018-11-16 21:53:00
43	85	0.7	54	15	81	0.8	1023.7	95.8	10	81	2018-11-16 21:56:00
43	87	0.7	55	16	82	0.5	1023.7	95.8	10	81	2018-11-16 21:57:00
46	94	0.7	54	16	83	0.5	1023.7	95.8	10	80	2018-11-16 22:00:00
42	83	0.6	54	15	83	0.6	1023.7	95.8	10	81	2018-11-16 22:01:00
43	85	0.7	57	15	82	0.7	1023.8	95.8	10	81	2018-11-16 22:04:00
44	88	0.7	56	15	83	0.9	1023.8	95.8	10	80	2018-11-16 22:05:00
43	87	0.7	55	15	82	0.5	1023.7	95.8	10	80	2018-11-16 22:08:00
44	87	0.7	57	15	82	0.7	1023.8	95.8	10	81	2018-11-16 22:09:00
44	88	0.7	60	15	83	1.2	1023.7	95.8	10	80	2018-11-16 22:12:00
40	80	0.7	57	15	84	1	1023.7	95.8	10	79	2018-11-16 22:13:00
41	80	0.7	51	16	83	0.6	1023.7	95.8	10	79	2018-11-16 22:16:00
44	87	0.7	53	15	84	1.7	1023.7	95.8	10	80	2018-11-16 22:17:00
45	93	0.7	51	15	83	1.4	1023.7	95.8	10	80	2018-11-16 22:20:00
48	96	0.6	52	15	73	0.5	1023.7	95.8	10	80	2018-11-16 22:22:00
44	91	0.7	52	16	82	0.3	1023.7	95.8	10	80	2018-11-16 22:24:00
43	88	0.7	53	15	82	0.7	1023.6	95.8	10	81	2018-11-16 22:26:00
45	89	0.7	50	16	82	2.1	1023.7	95.8	10	80	2018-11-16 22:28:00
43	91	0.7	48	15	74	0.7	1023.7	95.8	10	80	2018-11-16 22:29:00
42	85	0.6	52	15	78	1.6	1023.7	95.8	10	80	2018-11-16 22:32:00
42	84	0.6	49	15	84	2.1	1023.7	95.8	10	79	2018-11-16 22:33:00
41	84	0.7	46	15	47	0.8	1023.8	95.8	10	79	2018-11-16 22:36:00
42	83	0.7	46	15	41	0.5	1023.8	95.8	10	80	2018-11-16 22:37:00
40	80	0.7	47	15	38	0.7	1023.7	95.8	10	79	2018-11-16 22:40:00
43	87	0.6	48	14	38	0.4	1023.7	95.8	10	79	2018-11-16 22:41:00
43	85	0.7	53	15	63	1.5	1023.7	95.8	10	79	2018-11-16 22:44:00
41	83	0.7	53	15	75	0.8	1023.7	95.8	10	79	2018-11-16 22:45:00
45	93	0.7	53	15	82	0.3	1023.7	95.8	10	79	2018-11-16 22:48:00
43	87	0.7	52	15	82	1	1023.7	95.8	10	80	2018-11-16 22:49:00
43	87	0.7	54	15	83	1.2	1023.6	95.8	10	79	2018-11-16 22:51:00
42	87	0.7	51	15	83	1.4	1023.6	95.8	10	79	2018-11-16 22:52:00
42	89	0.7	50	15	83	0.9	1023.6	95.8	10	79	2018-11-16 22:53:00
43	89	0.7	52	15	83	1.1	1023.6	95.8	10	78	2018-11-16 22:56:00
44	89	0.7	50	16	83	0.4	1023.6	95.8	10	79	2018-11-16 22:57:00
44	91	0.7	50	15	79	0.8	1023.7	95.8	10	80	2018-11-16 23:00:00
43	89	0.7	51	15	80	0.4	1023.7	95.8	10	80	2018-11-16 23:01:00
41	84	0.7	52	16	83	2.2	1023.7	95.8	10	79	2018-11-16 23:04:00
40	83	0.7	49	15	83	0.9	1023.7	95.8	10	78	2018-11-16 23:05:00
43	91	0.7	48	16	55	0.7	1023.6	95.8	10	79	2018-11-16 23:08:00
41	81	0.7	48	15	54	0.8	1023.7	95.8	10	79	2018-11-16 23:09:00
43	91	0.6	48	15	71	0.7	1023.7	95.8	10	80	2018-11-16 23:12:00
41	84	0.7	50	16	79	0.5	1023.7	95.8	10	80	2018-11-16 23:13:00
43	89	0.7	50	15	83	0.3	1023.8	95.8	10	80	2018-11-16 23:16:00
43	93	0.7	49	16	81	0.3	1023.8	95.8	10	80	2018-11-16 23:17:00
43	87	0.6	51	15	81	0.1	1023.9	95.8	10	81	2018-11-16 23:20:00
40	81	0.7	50	15	80	0.7	1023.8	95.8	10	81	2018-11-16 23:21:00
44	89	0.6	48	15	81	1	1023.9	95.8	10	80	2018-11-16 23:24:00
44	91	0.6	47	15	80	0.5	1024	95.8	10	81	2018-11-16 23:25:00
44	89	0.7	47	16	80	0.4	1023.8	95.8	10	81	2018-11-16 23:28:00
45	92	0.7	47	16	78	0.1	1023.9	95.8	10	81	2018-11-16 23:29:00
44	89	0.7	53	16	82	0.9	1023.9	95.8	10	81	2018-11-16 23:32:00
41	84	0.7	48	15	71	0.6	1024	95.8	10	80	2018-11-16 23:35:00
45	94	0.7	49	15	70	0.5	1024	95.8	10	80	2018-11-16 23:36:00
44	89	0.7	48	15	82	0.3	1024	95.8	10	80	2018-11-16 23:38:00
45	93	0.7	48	16	81	0.1	1024	95.8	10	81	2018-11-16 23:40:00
44	94	0.7	47	16	75	0.1	1024	95.8	10	81	2018-11-16 23:44:00
44	93	0.7	46	16	76	1	1024	95.8	10	80	2018-11-16 23:47:00
45	94	0.7	45	16	62	0.3	1024	95.8	10	80	2018-11-16 23:48:00
46	93	0.7	45	16	45	0.9	1024.1	95.8	10	80	2018-11-16 23:49:00
45	92	0.7	46	16	36	1.1	1024.1	95.8	10	80	2018-11-16 23:52:00
44	89	0.7	45	16	37	0.7	1024	95.8	10	78	2018-11-16 23:53:00
44	94	0.7	45	16	37	1	1024	95.8	10	79	2018-11-16 23:56:00
46	94	0.7	45	17	37	1.2	1024	95.8	10	79	2018-11-16 23:57:00
46	97	0.7	46	16	37	0.8	1023.9	95.8	10	78	2018-11-17
45	94	0.7	48	16	39	1.3	1023.9	95.8	10	78	2018-11-17 00:01:00
44	93	0.7	44	16	40	0.3	1023.9	95.8	10	78	2018-11-17 00:04:00
46	96	0.7	45	16	37	0.9	1023.9	95.8	10	78	2018-11-17 00:05:00
44	94	0.7	50	16	54	1	1023.8	95.8	10	78	2018-11-17 00:08:00
45	100	0.7	48	16	64	2.4	1023.8	95.8	10	78	2018-11-17 00:09:00
44	89	0.7	45	16	42	0.5	1023.9	95.8	10	78	2018-11-17 00:12:00
47	97	0.7	44	16	38	1.1	1023.9	95.8	10	79	2018-11-17 00:13:00
45	94	0.7	43	16	38	0.7	1024	95.8	10	78	2018-11-17 00:16:00
45	93	0.7	43	16	38	1.5	1023.9	95.8	10	77	2018-11-17 00:17:00
45	94	0.7	42	16	40	0.4	1024	95.8	10	77	2018-11-17 00:20:00
44	89	0.7	42	16	39	0.3	1024	95.8	10	78	2018-11-17 00:21:00
44	93	0.7	44	15	39	0.4	1024	95.8	10	77	2018-11-17 00:24:00
43	91	0.7	44	16	38	0.9	1024	95.8	10	78	2018-11-17 00:25:00
43	91	0.7	44	16	38	0.9	1024.1	95.8	10	77	2018-11-17 00:28:00
44	94	0.7	44	16	38	1	1024.1	95.8	10	77	2018-11-17 00:29:00
42	87	0.7	45	16	38	0.9	1023.9	95.8	10	77	2018-11-17 00:32:00
41	84	0.7	44	16	38	1.9	1023.9	95.8	10	76	2018-11-17 00:34:00
42	84	0.7	46	15	40	0.9	1023.9	95.8	10	76	2018-11-17 00:36:00
40	84	0.7	46	16	40	0.7	1023.8	95.8	10	76	2018-11-17 00:37:00
40	88	0.7	43	16	39	1.1	1023.8	95.8	10	76	2018-11-17 00:40:00
41	83	0.7	43	16	39	1	1023.8	95.8	10	77	2018-11-17 00:41:00
41	87	0.7	44	16	37	0.8	1023.8	95.8	10	77	2018-11-17 00:44:00
40	80	0.7	44	16	38	1.4	1023.9	95.8	10	76	2018-11-17 00:45:00
40	80	0.7	42	15	39	0.2	1023.8	95.8	10	77	2018-11-17 00:48:00
38	84	0.6	46	16	37	0.6	1023.8	95.8	10	77	2018-11-17 00:52:00
37	75	0.7	45	16	36	0.3	1023.9	95.8	10	77	2018-11-17 00:54:00
38	78	0.7	45	16	37	0.5	1024	95.8	10	77	2018-11-17 00:56:00
36	71	0.7	44	16	36	1.6	1024	95.8	10	76	2018-11-17 00:57:00
38	75	0.7	44	15	37	0.2	1023.9	95.8	10	76	2018-11-17 01:00:00
33	62	0.7	45	16	37	0.3	1023.9	95.8	10	77	2018-11-17 01:01:00
32	66	0.7	45	16	37	0.6	1023.9	95.8	10	75	2018-11-17 01:04:00
32	65	0.7	44	16	37	1.3	1023.9	95.8	10	74	2018-11-17 01:05:00
32	61	0.6	45	15	37	1.6	1023.8	95.8	10	74	2018-11-17 01:08:00
29	57	0.6	43	15	38	0.3	1023.7	95.8	10	74	2018-11-17 01:09:00
29	54	0.6	44	16	39	1	1023.6	95.8	10	74	2018-11-17 01:13:00
30	59	0.6	44	15	39	1.4	1023.6	95.8	10	74	2018-11-17 01:16:00
28	53	0.7	43	16	38	0.1	1023.6	95.8	10	75	2018-11-17 01:20:00
28	55	0.6	44	15	39	0.3	1023.6	95.8	10	75	2018-11-17 01:24:00
24	42	0.6	42	15	39	0.8	1023.5	95.8	10	74	2018-11-17 01:28:00
25	49	0.6	42	14	40	3.1	1023.4	95.8	10	75	2018-11-17 01:32:00
23	37	0.6	47	15	48	0.8	1023.3	95.8	10	74	2018-11-17 01:36:00
20	35	0.7	38	15	43	1.1	1023.4	95.8	10	73	2018-11-17 01:40:00
17	33	0.7	39	15	44	1.8	1023.2	95.8	10	73	2018-11-17 01:44:00
24	41	0.6	39	16	44	1.2	1023.1	95.8	10	73	2018-11-17 01:48:00
24	45	0.6	35	15	45	1.9	1023.1	95.8	10	72	2018-11-17 01:52:00
20	32	0.6	38	15	43	2.1	1023	95.8	10	72	2018-11-17 01:56:00
20	40	0.6	41	15	40	0.5	1023.1	95.8	10	73	2018-11-17 02:01:00
19	31	0.7	40	15	42	0.6	1023.1	95.8	10	73	2018-11-17 02:04:00
18	37	0.6	41	15	42	1	1023	95.8	10	73	2018-11-17 02:05:00
16	28	0.6	41	15	42	0.4	1022.9	95.8	10	73	2018-11-17 02:09:00
21	39	0.6	40	16	41	0.4	1022.9	95.8	10	74	2018-11-17 02:12:00
17	32	0.6	40	16	42	1.2	1022.9	95.8	10	72	2018-11-17 02:13:00
19	36	0.6	36	15	46	0.8	1022.9	95.8	10	72	2018-11-17 02:17:00
15	24	0.7	36	15	46	0.7	1022.9	95.8	10	73	2018-11-17 02:20:00
15	26	0.6	39	15	45	0.7	1022.9	95.8	10	72	2018-11-17 02:21:00
19	32	0.7	38	15	43	0.8	1022.9	95.8	10	73	2018-11-17 02:24:00
17	33	0.7	38	15	43	0.8	1022.8	95.8	10	73	2018-11-17 02:25:00
15	27	0.6	35	15	44	0.9	1022.7	95.8	10	72	2018-11-17 02:29:00
12	24	0.6	35	15	47	0.6	1022.7	95.8	10	72	2018-11-17 02:33:00
15	27	0.6	39	14	44	0.8	1022.7	95.8	10	73	2018-11-17 02:37:00
16	32	0.6	36	15	46	0.8	1022.6	95.8	10	73	2018-11-17 02:40:00
14	26	0.6	36	15	45	1.4	1022.6	95.8	10	72	2018-11-17 02:41:00
15	26	0.6	37	16	44	0.9	1022.7	95.8	9	72	2018-11-17 02:45:00
12	28	0.6	39	15	44	0.7	1022.5	95.8	9	74	2018-11-17 02:49:00
16	28	0.6	38	15	44	0.7	1022.5	95.8	9	73	2018-11-17 02:53:00
16	28	0.6	39	15	43	0.8	1022.5	95.8	9	73	2018-11-17 02:57:00
17	33	0.6	37	15	45	0.5	1022.6	95.8	9	74	2018-11-17 03:03:00
15	27	0.6	38	15	44	0.4	1022.6	95.8	9	75	2018-11-17 03:05:00
16	31	0.6	38	15	43	0.4	1022.6	95.8	9	75	2018-11-17 03:06:00
15	27	0.6	42	15	41	0.8	1022.7	95.8	9	75	2018-11-17 03:09:00
16	28	0.6	39	14	40	0.6	1022.7	95.8	9	75	2018-11-17 03:10:00
15	26	0.6	38	15	42	0.2	1022.7	95.8	9	74	2018-11-17 03:13:00
16	28	0.6	37	16	43	0.7	1022.7	95.8	9	74	2018-11-17 03:14:00
15	26	0.6	37	15	44	0.9	1022.7	95.8	9	75	2018-11-17 03:18:00
16	29	0.6	38	15	44	0.9	1022.7	95.8	9	75	2018-11-17 03:19:00
16	27	0.6	36	15	45	0.3	1022.5	95.8	9	74	2018-11-17 03:22:00
15	24	0.6	37	15	46	0.8	1022.5	95.8	9	74	2018-11-17 03:23:00
16	26	0.6	36	16	43	1	1022.5	95.8	9	74	2018-11-17 03:26:00
14	23	0.6	36	15	45	0.8	1022.4	95.8	9	74	2018-11-17 03:27:00
16	31	0.6	40	15	42	0.4	1022.4	95.8	9	76	2018-11-17 03:31:00
15	26	0.6	40	15	42	0.7	1022.4	95.8	9	75	2018-11-17 03:32:00
12	20	0.7	43	15	40	1.1	1022.5	95.8	9	75	2018-11-17 03:36:00
18	32	0.7	43	15	39	0.7	1022.6	95.8	9	75	2018-11-17 03:37:00
15	29	0.6	42	15	40	0.3	1022.5	95.8	9	76	2018-11-17 03:40:00
16	27	0.6	42	15	39	0.5	1022.5	95.8	9	76	2018-11-17 03:41:00
16	27	0.6	45	15	38	0.5	1022.5	95.8	9	76	2018-11-17 03:44:00
16	27	0.6	45	15	37	2.7	1022.4	95.8	9	76	2018-11-17 03:45:00
18	33	0.6	42	15	38	2.1	1022.5	95.8	9	75	2018-11-17 03:48:00
18	32	0.6	41	16	39	1.8	1022.5	95.8	9	75	2018-11-17 03:49:00
16	32	0.6	44	15	39	0.2	1022.5	95.8	9	76	2018-11-17 03:53:00
19	37	0.6	44	15	38	1.4	1022.5	95.8	9	76	2018-11-17 03:54:00
18	31	0.6	43	15	38	1	1022.5	95.8	9	75	2018-11-17 03:57:00
18	32	0.6	43	15	38	0.4	1022.5	95.8	9	76	2018-11-17 03:58:00
20	36	0.6	45	15	39	0.6	1022.5	95.8	9	76	2018-11-17 04:01:00
20	36	0.6	45	15	37	0.4	1022.7	95.8	9	76	2018-11-17 04:02:00
19	32	0.6	45	15	38	1.3	1022.7	95.8	9	75	2018-11-17 04:06:00
20	32	0.6	44	15	37	0.8	1022.7	95.8	9	76	2018-11-17 04:07:00
22	37	0.7	43	16	39	0.4	1022.7	95.8	9	76	2018-11-17 04:10:00
18	32	0.7	45	16	38	0.1	1022.8	95.8	9	76	2018-11-17 04:11:00
24	46	0.6	49	15	39	0.4	1022.6	95.8	9	77	2018-11-17 04:15:00
24	42	0.6	49	15	47	0.2	1022.6	95.8	9	77	2018-11-17 04:16:00
24	40	0.6	50	15	81	0.6	1022.6	95.8	9	78	2018-11-17 04:20:00
24	44	0.6	48	15	81	0.4	1022.7	95.8	9	77	2018-11-17 04:21:00
28	49	0.6	49	15	81	1.3	1022.7	95.8	9	77	2018-11-17 04:24:00
28	61	0.6	50	15	81	0.4	1022.7	95.8	9	78	2018-11-17 04:25:00
33	63	0.6	51	16	81	0.9	1022.8	95.8	9	79	2018-11-17 04:28:00
31	58	0.6	50	15	81	0.7	1022.8	95.8	9	77	2018-11-17 04:29:00
30	58	0.6	50	15	80	0.5	1022.9	95.8	9	77	2018-11-17 04:39:00
30	55	0.6	50	15	80	1.4	1022.9	95.8	9	76	2018-11-17 04:43:00
30	58	0.6	48	15	79	0.2	1022.8	95.8	9	77	2018-11-17 05:01:00
25	46	0.6	49	15	80	0.4	1022.8	95.8	9	75	2018-11-17 05:09:00
28	49	0.6	49	16	80	1.1	1022.8	95.8	9	76	2018-11-17 05:11:00
24	41	0.6	46	15	81	0.5	1022.8	95.8	9	75	2018-11-17 05:14:00
28	48	0.6	46	15	80	0.3	1022.8	95.8	9	76	2018-11-17 05:15:00
28	53	0.6	44	15	44	0.8	1022.8	95.8	9	74	2018-11-17 05:18:00
21	41	0.6	43	15	39	0.5	1022.8	95.8	9	75	2018-11-17 05:19:00
26	46	0.6	43	16	39	0.2	1022.9	95.8	9	75	2018-11-17 05:23:00
26	46	0.6	46	15	39	0.5	1022.9	95.8	9	75	2018-11-17 05:25:00
24	45	0.7	46	15	60	0.8	1023	95.8	9	75	2018-11-17 05:27:00
28	46	0.6	47	15	70	0.5	1022.9	95.8	9	75	2018-11-17 05:28:00
24	41	0.6	48	15	71	0.6	1022.8	95.8	9	74	2018-11-17 05:32:00
26	45	0.6	50	15	75	0.3	1022.9	95.8	9	75	2018-11-17 05:33:00
28	49	0.6	54	15	80	0.6	1022.9	95.8	9	76	2018-11-17 05:37:00
28	53	0.6	50	14	79	0.3	1022.9	95.8	9	75	2018-11-17 05:38:00
28	46	0.6	50	15	81	0.6	1022.9	95.8	9	75	2018-11-17 05:41:00
20	35	0.7	49	16	80	0.4	1022.9	95.8	9	75	2018-11-17 05:42:00
26	48	0.6	51	16	81	0.5	1023	95.8	9	75	2018-11-17 05:45:00
28	53	0.6	48	15	81	0.4	1023	95.8	9	76	2018-11-17 05:46:00
31	58	0.6	51	15	81	0.8	1023	95.8	9	76	2018-11-17 05:49:00
28	52	0.6	51	16	80	0.6	1023	95.8	9	76	2018-11-17 05:50:00
31	63	0.6	50	15	80	0.3	1022.8	95.8	9	77	2018-11-17 05:53:00
28	48	0.6	50	14	79	0.5	1022.9	95.8	9	76	2018-11-17 05:54:00
30	55	0.6	54	15	79	0.3	1022.9	95.8	9	77	2018-11-17 05:57:00
28	54	0.6	53	14	78	0.2	1023	95.8	9	77	2018-11-17 05:58:00
27	48	0.6	55	15	78	0.3	1022.9	95.8	9	77	2018-11-17 06:02:00
30	54	0.6	55	15	78	0.5	1023	95.8	9	77	2018-11-17 06:03:00
25	42	0.6	52	15	79	0.3	1023	95.8	9	75	2018-11-17 06:05:00
30	61	0.7	53	16	81	0.2	1023	95.8	9	77	2018-11-17 06:07:00
28	46	0.7	52	14	80	0.4	1023.1	95.8	9	76	2018-11-17 06:08:00
25	45	0.6	54	15	81	0.6	1023	95.8	9	75	2018-11-17 06:11:00
26	49	0.6	54	14	81	0.5	1023	95.8	9	75	2018-11-17 06:12:00
23	40	0.6	52	15	81	1.3	1022.9	95.8	9	75	2018-11-17 06:15:00
28	49	0.6	53	15	81	0.3	1022.9	95.8	9	75	2018-11-17 06:17:00
26	48	0.7	55	15	81	0.3	1022.9	95.8	9	76	2018-11-17 06:20:00
26	53	0.7	56	15	81	0.4	1022.9	95.8	9	76	2018-11-17 06:21:00
24	41	0.7	55	15	80	0.5	1023	95.8	9	76	2018-11-17 06:25:00
24	41	0.6	54	16	80	0.5	1023.1	95.8	9	76	2018-11-17 06:26:00
24	45	0.6	53	16	79	0.5	1023	95.8	9	76	2018-11-17 06:29:00
28	49	0.6	54	16	80	0.8	1023.1	95.8	9	75	2018-11-17 06:30:00
26	58	0.6	56	16	81	0.7	1023	95.8	9	76	2018-11-17 06:31:00
26	46	0.7	57	16	80	0.3	1023.1	95.8	9	76	2018-11-17 06:34:00
28	49	0.7	57	17	80	0.3	1023	95.8	9	76	2018-11-17 06:35:00
28	49	0.6	62	16	79	0.3	1023.1	95.8	9	76	2018-11-17 06:36:00
24	40	0.6	61	15	78	0.3	1023	95.8	9	76	2018-11-17 06:37:00
28	48	0.6	62	15	82	0.6	1023	95.8	9	76	2018-11-17 06:39:00
25	48	0.7	60	16	81	1	1022.9	95.8	9	76	2018-11-17 06:42:00
28	50	0.7	59	16	81	0.8	1022.9	95.8	9	75	2018-11-17 06:43:00
28	49	0.6	62	15	81	0.8	1022.9	95.8	9	76	2018-11-17 06:47:00
28	48	0.7	61	16	81	1.5	1023	95.8	9	76	2018-11-17 06:51:00
28	49	0.6	60	15	81	0.4	1023.1	95.8	9	75	2018-11-17 06:52:00
29	57	0.7	62	15	81	0.7	1023.2	95.8	9	76	2018-11-17 06:56:00
28	53	0.6	64	15	81	0.7	1023.1	95.8	9	76	2018-11-17 06:57:00
26	54	0.7	63	16	81	0.7	1023.1	95.8	9	77	2018-11-17 07:02:00
24	41	0.6	68	15	81	0.6	1023.1	95.8	9	76	2018-11-17 07:06:00
31	62	0.6	66	15	81	0.6	1023	95.8	9	76	2018-11-17 07:07:00
28	48	0.6	64	15	81	0.5	1023	95.8	9	76	2018-11-17 07:11:00
29	54	0.6	62	15	81	0.5	1022.9	95.8	9	76	2018-11-17 07:12:00
29	53	0.6	64	15	81	0.4	1023	95.8	9	76	2018-11-17 07:15:00
24	41	0.6	65	15	81	0.2	1023	95.8	9	76	2018-11-17 07:16:00
31	58	0.6	67	15	81	0.6	1023	95.8	9	76	2018-11-17 07:20:00
26	42	0.6	67	15	81	0.4	1022.9	95.8	9	76	2018-11-17 07:21:00
30	55	0.6	68	16	81	1.5	1023	95.8	9	76	2018-11-17 07:25:00
30	57	0.7	69	15	81	0.7	1023	95.9	9	77	2018-11-17 07:29:00
29	50	0.7	69	15	81	0.5	1023	95.9	9	77	2018-11-17 07:30:00
30	58	0.7	72	16	81	0.9	1023	95.9	9	77	2018-11-17 07:34:00
30	54	0.7	71	15	81	0.8	1023	95.9	9	77	2018-11-17 07:35:00
28	50	0.6	70	16	80	1.5	1023	95.9	9	77	2018-11-17 07:39:00
30	53	0.6	68	16	80	0.5	1022.9	95.9	9	77	2018-11-17 07:40:00
28	54	0.7	63	16	80	0.9	1022.9	95.9	9	77	2018-11-17 07:44:00
32	57	0.7	63	16	81	1.4	1022.8	95.9	9	77	2018-11-17 07:48:00
28	52	0.7	62	15	81	0.9	1022.8	95.9	9	77	2018-11-17 07:49:00
32	59	0.7	64	15	80	2.1	1022.7	95.9	9	77	2018-11-17 07:51:00
32	57	0.6	65	16	81	0.5	1022.8	95.9	9	77	2018-11-17 07:53:00
32	62	0.6	68	15	82	0.4	1022.8	95.9	9	77	2018-11-17 07:57:00
32	57	0.7	64	15	81	0.7	1022.9	95.9	9	77	2018-11-17 07:58:00
30	55	0.6	62	16	81	0.4	1022.8	95.9	9	77	2018-11-17 08:02:00
34	65	0.6	66	15	81	0.7	1023	95.9	9	77	2018-11-17 08:03:00
31	59	0.7	68	16	81	1.1	1022.8	95.9	10	73	2018-11-17 08:08:00
28	54	0.7	65	14	82	1.6	1022.8	95.9	10	73	2018-11-17 08:10:00
30	53	0.6	67	16	82	1.6	1022.8	95.9	10	72	2018-11-17 08:13:00
28	50	0.7	65	16	82	1.6	1022.8	95.9	10	72	2018-11-17 08:14:00
28	48	0.7	62	15	82	0.5	1022.6	95.9	10	73	2018-11-17 08:17:00
31	67	0.7	62	15	82	1.6	1022.6	95.9	10	72	2018-11-17 08:18:00
29	52	0.7	62	16	82	1.2	1022.5	95.9	10	72	2018-11-17 08:22:00
33	62	0.7	62	16	82	0.7	1022.6	95.9	11	72	2018-11-17 08:23:00
34	74	0.7	62	15	82	0.6	1022.6	95.9	11	71	2018-11-17 08:27:00
32	65	0.7	63	15	82	0.5	1022.6	95.9	11	71	2018-11-17 08:28:00
30	55	0.7	68	16	82	1.4	1022.7	95.9	11	70	2018-11-17 08:31:00
33	63	0.7	65	16	82	1.2	1022.7	95.9	11	71	2018-11-17 08:32:00
29	52	0.7	65	15	82	0.7	1022.6	95.9	11	71	2018-11-17 08:36:00
32	65	0.7	67	14	81	0.9	1022.6	95.9	11	70	2018-11-17 08:37:00
32	65	0.6	66	14	82	0.7	1022.6	95.9	11	70	2018-11-17 08:41:00
32	63	0.7	63	15	82	1.4	1022.5	95.9	11	70	2018-11-17 08:42:00
30	59	0.7	65	14	82	1.1	1022.4	95.9	11	70	2018-11-17 08:46:00
30	57	0.7	65	15	82	1.9	1022.4	95.9	11	69	2018-11-17 08:47:00
30	55	0.7	59	15	82	0.9	1022.6	95.9	11	69	2018-11-17 08:51:00
28	54	0.7	60	14	82	1.2	1022.5	95.9	11	68	2018-11-17 08:52:00
30	59	0.7	63	15	82	1	1022.6	95.9	11	68	2018-11-17 08:55:00
28	52	0.7	62	15	82	1	1022.7	95.9	12	68	2018-11-17 08:56:00
28	53	0.7	62	15	83	0.5	1022.7	95.9	12	67	2018-11-17 08:59:00
27	49	0.7	64	16	82	0.6	1022.6	95.9	12	67	2018-11-17 09:00:00
28	50	0.7	65	15	83	1.8	1022.5	95.9	12	64	2018-11-17 09:04:00
28	49	0.7	60	15	83	0.6	1022.5	95.9	12	65	2018-11-17 09:05:00
28	50	0.6	61	13	84	1.1	1022.5	95.9	12	65	2018-11-17 09:08:00
28	54	0.6	62	15	84	1.2	1022.5	95.9	12	65	2018-11-17 09:09:00
25	42	0.7	62	15	85	1.8	1022.6	95.9	12	65	2018-11-17 09:12:00
28	54	0.6	61	15	84	0.5	1022.6	95.9	12	64	2018-11-17 09:13:00
27	48	0.7	61	15	85	0.4	1022.7	95.9	13	64	2018-11-17 09:17:00
24	40	0.7	62	15	85	0.7	1022.7	95.9	13	63	2018-11-17 09:18:00
24	40	0.6	61	15	86	0.7	1022.8	95.9	13	63	2018-11-17 09:21:00
24	42	0.6	63	15	85	0.6	1022.9	95.9	13	63	2018-11-17 09:22:00
24	45	0.7	63	15	85	0.7	1023	95.9	14	61	2018-11-17 09:27:00
24	46	0.7	58	15	86	1	1023.1	95.9	13	61	2018-11-17 09:31:00
26	44	0.7	55	14	85	1.5	1023.3	95.9	13	62	2018-11-17 09:32:00
27	48	0.7	58	15	85	0.4	1023.5	95.9	13	62	2018-11-17 09:36:00
26	48	0.7	58	14	84	0.8	1023.5	95.9	13	61	2018-11-17 09:37:00
24	44	0.6	55	14	86	3	1023.7	95.9	13	60	2018-11-17 09:41:00
25	41	0.7	43	15	57	1	1023.9	95.9	13	64	2018-11-17 09:47:00
25	48	0.7	47	15	41	0.5	1024.2	95.9	13	64	2018-11-17 09:51:00
26	44	0.7	47	15	39	0.2	1024.2	95.9	13	63	2018-11-17 09:52:00
28	52	0.7	59	15	61	0.7	1024.4	95.9	13	65	2018-11-17 09:56:00
27	52	0.7	61	15	74	0.2	1024.3	95.9	12	65	2018-11-17 09:57:00
26	46	0.7	59	15	83	2.3	1024.2	95.9	12	65	2018-11-17 10:01:00
28	52	0.7	57	14	84	0.8	1024.2	95.9	12	66	2018-11-17 10:02:00
27	46	0.7	56	15	84	0.8	1024.2	95.9	12	67	2018-11-17 10:06:00
28	50	0.7	58	15	84	0.5	1024.2	95.9	12	66	2018-11-17 10:07:00
28	53	0.7	55	14	84	0.5	1024.2	95.9	12	66	2018-11-17 10:10:00
28	49	0.7	57	14	85	0.9	1024.2	95.9	12	67	2018-11-17 10:11:00
29	52	0.7	58	16	84	0.3	1024.3	95.9	12	68	2018-11-17 10:15:00
28	50	0.7	62	16	84	1.1	1024.2	95.9	12	68	2018-11-17 10:19:00
28	54	0.7	63	16	84	0.8	1024.1	95.9	12	68	2018-11-17 10:20:00
28	49	0.6	53	15	85	2.1	1024	95.9	12	67	2018-11-17 10:25:00
29	54	0.6	56	14	85	0.8	1023.9	95.9	12	68	2018-11-17 10:26:00
28	48	0.6	59	15	86	0.8	1024	95.9	12	69	2018-11-17 10:30:00
30	58	0.6	58	14	86	1.8	1024	95.9	12	68	2018-11-17 10:31:00
29	55	0.7	61	15	87	1.9	1023.8	95.9	12	69	2018-11-17 10:35:00
29	55	0.7	66	15	86	2.1	1023.7	95.9	12	68	2018-11-17 10:36:00
32	62	0.7	69	16	87	0.7	1023.9	95.9	12	69	2018-11-17 10:39:00
29	49	0.6	66	16	89	1.5	1024	95.9	12	68	2018-11-17 10:44:00
29	54	0.6	64	15	87	0.4	1024.1	95.9	12	69	2018-11-17 10:49:00
30	54	0.7	65	15	88	1.2	1024	95.9	12	70	2018-11-17 10:51:00
30	54	0.8	68	16	88	1.3	1023.8	95.9	12	68	2018-11-17 10:53:00
31	54	0.7	65	16	88	0.5	1023.9	95.9	12	69	2018-11-17 10:54:00
28	53	0.6	64	15	87	1	1023.9	95.9	12	69	2018-11-17 10:58:00
29	57	0.6	62	15	87	0.8	1023.8	95.9	12	69	2018-11-17 10:59:00
29	57	0.7	61	16	88	0.9	1023.6	95.9	12	68	2018-11-17 11:03:00
32	66	0.7	63	15	88	1	1023.5	95.9	12	68	2018-11-17 11:08:00
32	58	0.7	64	15	89	1.1	1023.5	95.9	12	69	2018-11-17 11:12:00
32	55	0.7	64	15	88	0.6	1023.4	95.9	12	69	2018-11-17 11:13:00
32	63	0.7	66	15	89	0.7	1023.3	95.9	12	68	2018-11-17 11:16:00
28	54	0.7	65	14	89	1.3	1023.3	95.9	12	68	2018-11-17 11:17:00
32	63	0.6	61	16	88	1.4	1023.2	95.9	12	68	2018-11-17 11:20:00
32	62	0.6	57	16	88	0.8	1023.3	95.9	12	69	2018-11-17 11:22:00
35	67	0.7	58	15	88	0.8	1023.2	95.9	12	69	2018-11-17 11:25:00
32	63	0.7	58	15	88	0.6	1023.1	95.9	12	69	2018-11-17 11:26:00
32	65	0.7	63	15	88	1.2	1023	95.9	12	70	2018-11-17 11:30:00
34	66	0.7	61	16	88	0.3	1022.9	95.9	12	68	2018-11-17 11:33:00
29	59	0.7	61	15	88	0.2	1022.9	95.9	12	68	2018-11-17 11:34:00
32	66	0.7	60	15	88	0.9	1022.8	95.9	12	68	2018-11-17 11:35:00
32	61	0.7	64	16	89	2	1022.7	95.9	12	68	2018-11-17 11:39:00
32	61	0.7	64	15	87	0.5	1022.6	95.9	12	69	2018-11-17 11:42:00
29	57	0.7	64	16	87	0.5	1022.6	95.9	12	68	2018-11-17 11:43:00
31	65	0.7	63	15	87	0.2	1022.5	95.9	12	69	2018-11-17 11:44:00
32	63	0.7	65	15	87	0.7	1022.3	95.9	12	68	2018-11-17 11:48:00
31	58	0.7	65	16	87	0.6	1022.3	95.9	12	68	2018-11-17 11:49:00
31	57	0.7	65	15	87	0.5	1022.1	95.9	12	70	2018-11-17 11:53:00
32	63	0.7	68	16	88	0.3	1022.1	95.9	12	68	2018-11-17 11:55:00
31	61	0.6	63	15	87	0.8	1022	95.9	12	68	2018-11-17 11:57:00
33	63	0.7	63	16	87	1.1	1021.9	95.9	12	67	2018-11-17 11:58:00
33	66	0.7	61	15	87	0.9	1021.8	95.9	12	68	2018-11-17 12:02:00
32	59	0.7	63	16	87	0.5	1021.9	95.9	12	69	2018-11-17 12:03:00
32	61	0.7	63	15	87	0.8	1021.8	95.9	12	68	2018-11-17 12:04:00
32	61	0.7	59	15	87	1.6	1021.8	95.9	12	68	2018-11-17 12:08:00
32	62	0.7	65	15	86	0.4	1021.8	95.9	12	69	2018-11-17 12:11:00
31	57	0.6	64	15	87	0.5	1021.8	95.9	12	68	2018-11-17 12:12:00
33	66	0.7	61	15	87	0.9	1021.8	95.9	12	68	2018-11-17 12:13:00
29	59	0.6	62	15	87	0.3	1021.7	95.9	12	68	2018-11-17 12:16:00
32	67	0.7	61	15	86	0.5	1021.7	95.9	12	68	2018-11-17 12:17:00
35	72	0.7	66	16	86	0.4	1021.5	95.9	13	68	2018-11-17 12:21:00
29	52	0.7	67	15	86	0.5	1021.4	95.9	13	67	2018-11-17 12:22:00
31	62	0.6	67	15	87	0.9	1021.4	95.9	13	66	2018-11-17 12:25:00
35	65	0.7	65	15	88	2.1	1021.3	95.9	13	67	2018-11-17 12:26:00
32	63	0.6	67	16	87	0.4	1021.1	95.9	13	67	2018-11-17 12:30:00
33	66	0.6	64	16	87	0.4	1021.2	95.9	13	68	2018-11-17 12:31:00
34	66	0.7	67	15	88	0.5	1021.2	95.9	13	67	2018-11-17 12:34:00
32	62	0.7	67	15	88	0.4	1021	95.9	13	67	2018-11-17 12:35:00
35	71	0.7	67	16	88	0.5	1020.9	95.9	13	66	2018-11-17 12:38:00
33	66	0.7	70	17	89	0.6	1021	95.9	13	66	2018-11-17 12:39:00
35	67	0.7	61	16	88	1.2	1021.1	95.9	13	67	2018-11-17 12:43:00
30	55	0.7	65	16	88	1	1021.2	95.9	13	68	2018-11-17 12:44:00
32	61	0.7	63	14	89	0.6	1021.2	95.9	13	67	2018-11-17 12:48:00
40	83	0.7	63	15	89	0.7	1021.2	95.9	13	67	2018-11-17 12:49:00
32	65	0.7	62	15	89	1.5	1020.9	95.9	13	67	2018-11-17 12:53:00
31	59	0.7	62	15	88	0.9	1020.9	95.9	13	67	2018-11-17 12:54:00
32	63	0.7	63	14	88	0.9	1020.8	95.9	13	66	2018-11-17 12:57:00
32	65	0.7	63	14	88	1	1020.8	95.9	13	66	2018-11-17 12:58:00
32	63	0.7	58	15	89	0.5	1020.6	95.9	13	67	2018-11-17 13:02:00
32	61	0.7	60	15	88	0.3	1020.5	95.9	13	66	2018-11-17 13:03:00
32	67	0.7	61	15	89	0.5	1020.6	95.9	13	66	2018-11-17 13:07:00
34	66	0.7	60	16	89	0.7	1020.6	95.9	13	65	2018-11-17 13:09:00
31	58	0.6	63	15	89	0.9	1020.6	95.9	13	66	2018-11-17 13:13:00
33	63	0.7	64	16	88	0.4	1020.5	95.9	13	66	2018-11-17 13:16:00
30	53	0.7	64	16	88	1.2	1020.5	95.9	13	66	2018-11-17 13:17:00
32	65	0.7	66	16	89	0.3	1020.5	95.9	13	67	2018-11-17 13:18:00
32	63	0.7	64	15	88	0.5	1020.4	95.9	13	66	2018-11-17 13:23:00
32	58	0.6	68	15	89	1.4	1020.4	95.9	13	66	2018-11-17 13:26:00
33	63	0.6	70	15	89	0.7	1020.4	95.9	13	67	2018-11-17 13:28:00
32	63	0.7	69	15	89	0.9	1020.4	95.9	13	67	2018-11-17 13:29:00
29	52	0.7	64	14	89	0.3	1020.3	95.9	13	67	2018-11-17 13:32:00
32	66	0.7	63	15	88	0.2	1020.3	95.9	13	67	2018-11-17 13:33:00
31	62	0.7	63	14	88	0.7	1020.3	95.9	13	66	2018-11-17 13:36:00
32	65	0.7	64	15	89	1.3	1020.3	95.9	13	66	2018-11-17 13:37:00
32	61	0.7	66	15	90	0.4	1020.3	95.9	13	66	2018-11-17 13:38:00
33	67	0.7	64	14	89	0.6	1020.4	95.9	13	66	2018-11-17 13:41:00
32	63	0.7	65	14	89	0.8	1020.4	95.9	13	67	2018-11-17 13:46:00
32	63	0.7	66	14	89	0.8	1020.5	95.9	13	66	2018-11-17 13:50:00
31	57	0.7	65	14	88	1	1020.4	95.9	13	66	2018-11-17 13:55:00
32	62	0.7	65	14	89	1.2	1020.5	95.9	13	67	2018-11-17 13:59:00
31	57	0.7	65	15	89	0.7	1020.5	95.9	13	66	2018-11-17 14:00:00
28	58	0.7	64	15	89	0.2	1020.5	95.9	13	67	2018-11-17 14:01:00
32	65	0.7	68	15	89	0.3	1020.5	95.9	13	68	2018-11-17 14:05:00
31	63	0.7	72	16	89	0.9	1020.6	95.9	13	67	2018-11-17 14:08:00
32	62	0.7	71	15	89	0.5	1020.6	95.9	13	67	2018-11-17 14:09:00
33	65	0.7	68	14	89	0.6	1020.5	95.9	13	67	2018-11-17 14:10:00
32	63	0.7	69	15	89	0.6	1020.3	95.9	13	67	2018-11-17 14:14:00
33	63	0.7	68	15	88	0.4	1020.4	95.9	13	68	2018-11-17 14:15:00
32	66	0.7	68	15	90	0.4	1020.5	95.9	13	68	2018-11-17 14:18:00
34	72	0.6	67	15	89	0.6	1020.4	95.9	13	68	2018-11-17 14:22:00
32	62	0.7	69	15	89	0.4	1020.4	95.9	13	69	2018-11-17 14:23:00
34	67	0.7	72	15	88	0.2	1020.4	95.9	13	69	2018-11-17 14:24:00
30	55	0.6	75	15	89	0.4	1020.3	95.9	13	68	2018-11-17 14:27:00
31	65	0.6	72	15	89	0.7	1020.2	95.9	13	68	2018-11-17 14:28:00
32	63	0.7	65	15	89	2.9	1020.4	95.9	13	67	2018-11-17 14:33:00
32	62	0.7	61	14	89	0.3	1020.4	95.9	13	69	2018-11-17 14:37:00
32	66	0.6	64	14	88	0.1	1020.4	95.9	13	69	2018-11-17 14:38:00
36	71	0.6	65	15	89	0.3	1020.5	95.9	13	69	2018-11-17 14:42:00
31	58	0.7	72	15	88	0.3	1020.4	95.9	13	69	2018-11-17 14:44:00
34	65	0.7	73	15	89	0.3	1020.3	95.9	13	69	2018-11-17 14:47:00
29	58	0.7	73	15	90	1.7	1020.4	95.9	13	68	2018-11-17 14:51:00
32	63	0.7	72	15	90	1	1020.3	95.9	13	68	2018-11-17 14:52:00
31	61	0.7	80	15	90	0.5	1020.4	95.9	13	68	2018-11-17 14:57:00
29	57	0.7	76	15	90	0.4	1020.5	95.9	13	68	2018-11-17 14:58:00
29	54	0.7	77	16	89	0.4	1020.3	95.9	13	69	2018-11-17 15:02:00
34	68	0.7	76	16	89	0.3	1020.3	95.9	13	70	2018-11-17 15:03:00
28	54	0.6	71	15	88	0.5	1020.2	95.9	13	68	2018-11-17 15:06:00
31	58	0.6	69	15	90	0.6	1020.3	95.9	13	69	2018-11-17 15:07:00
29	53	0.7	77	15	90	0.5	1020.2	95.9	13	69	2018-11-17 15:12:00
31	65	0.7	74	16	90	0.2	1020.2	95.9	13	69	2018-11-17 15:13:00
29	54	0.6	71	15	90	0.2	1020.2	95.9	13	68	2018-11-17 15:17:00
29	57	0.7	78	15	91	0.2	1020.2	95.9	13	68	2018-11-17 15:21:00
30	57	0.7	81	15	90	1.2	1020.1	95.9	13	68	2018-11-17 15:28:00
29	53	0.7	79	15	91	2.2	1020.2	95.9	13	67	2018-11-17 15:29:00
26	46	0.6	73	15	90	0.2	1020.2	95.9	13	68	2018-11-17 15:33:00
31	57	0.6	76	14	91	0.3	1020.3	95.9	13	68	2018-11-17 15:36:00
28	50	0.6	73	15	91	0.5	1020.3	95.9	13	68	2018-11-17 15:37:00
31	58	0.7	77	15	91	0.5	1020.3	95.9	13	68	2018-11-17 15:38:00
32	65	0.7	78	15	92	0.9	1020.2	95.9	13	68	2018-11-17 15:41:00
27	49	0.7	78	16	91	0.4	1020.4	95.9	13	68	2018-11-17 15:46:00
32	59	0.6	80	16	92	0.5	1020.3	95.9	13	69	2018-11-17 15:47:00
31	57	0.7	73	15	93	0.5	1020.3	95.9	13	68	2018-11-17 15:51:00
31	61	0.7	74	15	92	0.8	1020.3	95.9	13	68	2018-11-17 15:52:00
32	65	0.7	81	16	91	0.3	1020.3	95.9	13	68	2018-11-17 15:57:00
28	50	0.7	72	16	90	0.9	1020.4	95.9	13	68	2018-11-17 16:01:00
31	61	0.7	73	15	91	1.2	1020.3	95.9	13	68	2018-11-17 16:02:00
31	58	0.6	79	16	91	0.3	1020.2	95.9	13	69	2018-11-17 16:06:00
29	62	0.7	76	17	90	0.3	1020.2	95.9	13	69	2018-11-17 16:07:00
29	59	0.7	75	14	91	0.7	1020.4	95.9	13	68	2018-11-17 16:12:00
31	57	0.7	76	15	92	0.4	1020.4	95.9	13	69	2018-11-17 16:16:00
31	61	0.6	76	15	92	0.3	1020.3	95.9	13	68	2018-11-17 16:16:00
31	55	0.7	71	15	93	0.3	1020.3	95.9	13	68	2018-11-17 16:19:00
28	49	0.7	71	15	92	0.3	1020.2	95.9	13	67	2018-11-17 16:20:00
28	52	0.7	69	15	92	0.4	1020.2	95.9	13	67	2018-11-17 16:21:00
29	50	0.6	71	15	91	0.4	1020.1	95.9	13	68	2018-11-17 16:24:00
26	52	0.6	70	15	91	0.3	1020	95.9	13	67	2018-11-17 16:25:00
28	54	0.7	71	15	91	1.3	1020	95.9	13	67	2018-11-17 16:26:00
26	45	0.7	69	14	91	0.4	1019.9	95.9	13	67	2018-11-17 16:31:00
28	54	0.7	77	15	92	0.3	1020.1	95.9	12	67	2018-11-17 16:35:00
29	58	0.7	77	15	91	0.9	1019.9	95.9	12	68	2018-11-17 16:39:00
31	58	0.7	75	16	92	0.5	1019.8	95.9	12	68	2018-11-17 16:43:00
29	53	0.7	65	15	90	0.3	1019.8	95.9	12	68	2018-11-17 16:47:00
29	58	0.7	67	15	91	0.1	1019.9	95.9	12	68	2018-11-17 16:50:00
29	52	0.7	65	15	90	0.3	1019.8	95.9	12	68	2018-11-17 16:51:00
29	54	0.7	69	14	90	0.7	1019.8	95.9	12	68	2018-11-17 16:56:00
28	52	0.6	69	14	89	0.1	1020	95.9	12	70	2018-11-17 17:00:00
36	75	0.6	73	14	89	0.6	1020	95.9	12	69	2018-11-17 17:04:00
29	63	0.6	71	15	90	0.2	1019.8	95.9	12	69	2018-11-17 17:08:00
29	54	0.7	75	14	91	0.3	1019.8	95.9	12	69	2018-11-17 17:12:00
29	57	0.7	78	15	90	0.6	1019.9	95.9	12	69	2018-11-17 17:16:00
32	68	0.7	76	15	91	0.2	1019.9	95.9	12	69	2018-11-17 17:19:00
33	68	0.7	74	16	90	0.3	1020	95.9	12	69	2018-11-17 17:20:00
32	65	0.7	78	14	89	0.3	1020.1	95.9	12	70	2018-11-17 17:24:00
31	57	0.7	70	15	90	0.3	1020	95.9	12	69	2018-11-17 17:28:00
31	63	0.7	75	15	90	0.3	1020.1	95.9	12	69	2018-11-17 17:31:00
33	63	0.7	74	15	90	0.4	1020	95.9	12	69	2018-11-17 17:32:00
34	67	0.7	78	15	90	0.3	1020.1	95.9	12	70	2018-11-17 17:35:00
36	71	0.7	78	16	89	0.2	1020.1	95.9	12	70	2018-11-17 17:36:00
31	63	0.7	78	15	92	0.5	1020.2	95.9	12	69	2018-11-17 17:40:00
35	71	0.7	84	15	90	0.1	1020.2	95.9	12	70	2018-11-17 17:43:00
33	63	0.7	84	15	90	0.5	1020.1	95.9	12	70	2018-11-17 17:44:00
38	78	0.7	78	14	90	0.2	1020.2	95.9	12	71	2018-11-17 17:47:00
36	72	0.7	78	15	90	0.5	1020.2	95.9	12	71	2018-11-17 17:48:00
36	71	0.7	82	16	92	0.3	1020.3	95.9	12	70	2018-11-17 17:50:00
36	71	0.7	77	15	89	0.3	1020.3	95.9	12	71	2018-11-17 17:52:00
32	65	0.7	77	15	91	0.3	1020.5	95.9	12	71	2018-11-17 17:56:00
39	75	0.7	78	16	89	0.4	1020.5	95.9	12	72	2018-11-17 18:00:00
32	67	0.7	79	15	89	0.3	1020.4	95.9	12	72	2018-11-17 18:01:00
33	67	0.7	79	14	90	0.4	1020.3	95.9	12	71	2018-11-17 18:04:00
36	70	0.7	81	15	90	0.5	1020.3	95.9	12	73	2018-11-17 18:05:00
38	76	0.7	79	15	89	0.2	1020.3	95.9	12	73	2018-11-17 18:08:00
37	72	0.7	79	15	88	0.3	1020.3	95.9	12	72	2018-11-17 18:09:00
36	74	0.7	80	15	89	0.2	1020.5	95.9	12	72	2018-11-17 18:12:00
36	71	0.7	82	16	89	0.1	1020.4	95.9	12	72	2018-11-17 18:13:00
36	71	0.7	87	15	89	0.4	1020.4	95.9	12	73	2018-11-17 18:16:00
39	76	0.7	87	15	90	0.6	1020.4	95.9	12	72	2018-11-17 18:17:00
38	76	0.7	84	15	90	0.6	1020.5	95.9	12	73	2018-11-17 18:20:00
37	76	0.7	85	16	90	0.4	1020.5	95.9	12	73	2018-11-17 18:21:00
36	70	0.7	84	16	91	0.4	1020.5	95.9	12	72	2018-11-17 18:24:00
36	70	0.7	82	16	91	0.3	1020.4	95.9	12	73	2018-11-17 18:26:00
35	68	0.7	81	16	90	0.8	1020.4	95.9	12	73	2018-11-17 18:28:00
[truncated: 232,718+ more rows]
